# Supplementary material for: 2-Methyl-4-[(4-methyl­phen­yl)amino]­benzoic acid
Source: IUCrdata. 2025 May 30;10(Pt 5):x250455. doi: 10.1107/S2414314625004559 (PMC12142384; doi:10.1107/S2414314625004559)
Supplement: Supplementary file 1 [file x-10-x250455-sup1.cif]

##############################################################################
#                                                                            #
# This CIF contains the data for a data article accepted for                 #
# publication in IUCrData. It conforms to the requirements of                #
# Notes for Authors for IUCrData, and has been                               #
# peer reviewed under the auspices of IUCrData.                              #
#                                                                            #
# Full details of the Crystallographic Information File format               #
# are given in the paper "The Crystallographic Information File (CIF):       #
# a New Standard Archive File for Crystallography" by S. R. Hall, F. H.      #
# Allen and I. D. Brown [Acta Cryst. (1991), A47, 655-685].                  #
#                                                                            #
# The current version of the core CIF dictionary is obtainable from          #
# ftp://ftp.iucr.org/pub/cif_core.dic.                                       #
#                                                                            #
# Software is freely available for graphical display of the structure(s)     #
# in this CIF. For information consult the CIF software page                 #
# http://www.iucr.org/resources/cif/software.                                #
#                                                                            #
# This file may be used for bona fide research purposes within the           #
# scientific community so long as proper attribution is given to the data    # 
# article from which it was obtained.                                        #
#                                                                            #
##############################################################################
data_global
_audit_creation_method     'SHELXL-2018/3'
_journal_date_recd_electronic     2024-11-11
_journal_date_accepted     2025-05-22
_journal_name_full     'IUCrData'
_journal_year     2025
_journal_volume     10
_journal_issue      1
_journal_page_first     0
_journal_page_last     0
_journal_paper_category     HO
_journal_paper_doi     10.1107/S2414314625004559
_journal_coeditor_code     HB4493
_publ_contact_author_name     'Dr Sihui Long'
_publ_contact_author_address
;
School of Chemical Engineering and Pharmacy
Wuhan Institute of Technology
Wuhan, Hubei 430205
China
;
_publ_contact_author_email     'sihuilong@wit.edu.cn'
_publ_contact_author_fax     ?
_publ_contact_author_phone     '86-177-6250-2329'
_publ_section_title
;
2-Methyl-4-[(4-methylphenyl)amino]benzoic acid
;
_publ_section_title_footnote     .
loop_
    _publ_author_name
    _publ_author_address
    'He, Fang'
;
School of Chemical Engineering and Pharmacy
Wuhan Institute of Technology
Wuhan, Hubei 430205
People's Republic of China
;
'Long, Sihui'
;
School of Chemical Engineering and Pharmacy
Wuhan Institute of Technology
Wuhan, Hubei 430205
People's Republic of China
;
_publ_section_synopsis
;
The molecules of the title compound form acid--acid homodimers in the crystal
structure.
;
data_I
_audit_creation_method
;
Olex2 1.5-ac5-024
(compiled 2022.04.12 svn.rca3783a0 for Rigaku Oxford Diffraction, GUI svn.r6498)
;
_chemical_name_systematic
;
2-Methyl-4-[(4-methylphenyl)amino]benzoic acid
;
_chemical_name_common     ?
_chemical_formula_moiety     'C15 H15 N O2'
_chemical_formula_sum     'C15 H15 N O2'
_chemical_formula_iupac     'C15 H15 N O2'
_chemical_formula_weight     241.28
_chemical_melting_point     ?
_space_group_crystal_system     monoclinic
_space_group_name_H-M_alt     'C 1 2/c 1'
_space_group_name_Hall     '-C 2yc'
loop_
    _space_group_symop_operation_xyz
    'x, y, z'
    '-x, y, -z+1/2'
    'x+1/2, y+1/2, z'
    '-x+1/2, y+1/2, -z+1/2'
    '-x, -y, -z'
    'x, -y, z-1/2'
    '-x+1/2, -y+1/2, -z'
    'x+1/2, -y+1/2, z-1/2'
_cell_length_a     16.4180(5)
_cell_length_b     9.9205(3)
_cell_length_c     15.2137(5)
_cell_angle_alpha     90
_cell_angle_beta     95.722(3)
_cell_angle_gamma     90
_cell_volume     2465.58(12)
_cell_formula_units_Z     8
_cell_measurement_reflns_used     6313
_cell_measurement_theta_min     5.2090
_cell_measurement_theta_max     75.7610
_cell_measurement_temperature     149.99(10)
_exptl_crystal_description     block
_exptl_crystal_colour     colourless
_exptl_crystal_size_max     0.44
_exptl_crystal_size_mid     0.32
_exptl_crystal_size_min     0.21
_exptl_crystal_density_diffrn     1.300
_exptl_crystal_density_meas     ?
_exptl_crystal_density_method     ?
_exptl_crystal_F_000     1024
_exptl_absorpt_coefficient_mu     0.694
_exptl_absorpt_correction_type     multi-scan
_exptl_absorpt_process_details
;
(CrysAlisPro; Rigaku OD, 2024)
;
_exptl_absorpt_correction_T_min     0.52525
_exptl_absorpt_correction_T_max     1.00000
_diffrn_ambient_temperature     149.99(10)
_diffrn_source     'Rotating-anode X-ray tube'
_diffrn_radiation_type     'Cu K\a'
_diffrn_radiation_wavelength     1.54184
_diffrn_radiation_monochromator     mirror
_diffrn_measurement_device_type     'ROD, Synergy Custom system, HyPix'
_diffrn_measurement_device     'four-circle diffractometer'
_diffrn_measurement_method     '\w scans'
_diffrn_detector     'Hybrid Pixel Array Detector'
_diffrn_detector_area_resol_mean     10.0000
_diffrn_reflns_number     8217
_diffrn_reflns_av_R_equivalents     0.0269
_diffrn_reflns_av_unetI/netI     0.0201
_diffrn_reflns_theta_min     5.216
_diffrn_reflns_theta_max     75.761
_diffrn_reflns_theta_full     67.684
_diffrn_measured_fraction_theta_max     0.939
_diffrn_measured_fraction_theta_full     0.999
_diffrn_reflns_limit_h_min     -20
_diffrn_reflns_limit_h_max     20
_diffrn_reflns_limit_k_min     -12
_diffrn_reflns_limit_k_max     8
_diffrn_reflns_limit_l_min     -19
_diffrn_reflns_limit_l_max     18
_diffrn_radiation_probe     x-ray
_refine_special_details
;
The O-bound H atom was located in a difference map and refined in
its as-found relative position. The other H atoms were geometrically placed in
idealized locations (C---H = 0.95--0.98, N---H = 0.88 \%A) and refined as
riding atoms.
;
_reflns_number_total     2419
_reflns_number_gt     2168
_reflns_threshold_expression     'I > 2\s(I)'
_refine_ls_structure_factor_coef     Fsqd
_refine_ls_matrix_type     full
_refine_ls_R_factor_all     0.0494
_refine_ls_R_factor_gt     0.0459
_refine_ls_wR_factor_gt     0.1299
_refine_ls_wR_factor_ref     0.1332
_refine_ls_goodness_of_fit_ref     1.095
_refine_ls_restrained_S_all     1.095
_refine_ls_number_reflns     2419
_refine_ls_number_parameters     167
_refine_ls_number_restraints     0
_refine_ls_hydrogen_treatment     constr
_refine_ls_weighting_scheme     calc
_refine_ls_weighting_details
              'w=1/[\s^2^(Fo^2^)+(0.0739P)^2^+1.2032P] where P=(Fo^2^+2Fc^2^)/3'
_atom_sites_solution_hydrogens     geom
_atom_sites_solution_primary     dual
_atom_sites_solution_secondary     ?
_refine_ls_shift/su_max     0.000
_refine_ls_shift/su_mean     0.000
_refine_diff_density_max     0.249
_refine_diff_density_min     -0.205
_refine_ls_extinction_method
;
<i>SHELXL2018/3</i> (Sheldrick, 2015b)
;
_refine_ls_extinction_coef     0.0029(4)
_refine_ls_extinction_expression
                                  'Fc^*^=kFc[1+0.001xFc^2^\l^3^/sin(2\q)]^-1/4^'
loop_
    _atom_type_symbol
    _atom_type_description
    _atom_type_scat_dispersion_real
    _atom_type_scat_dispersion_imag
    _atom_type_scat_source
    'C' 'C' 0.0181 0.0091
                         'International Tables Vol C Tables 4.2.6.8 and 6.1.1.4'
    'H' 'H' 0.0000 0.0000
                         'International Tables Vol C Tables 4.2.6.8 and 6.1.1.4'
    'N' 'N' 0.0311 0.0180
                         'International Tables Vol C Tables 4.2.6.8 and 6.1.1.4'
    'O' 'O' 0.0492 0.0322
                         'International Tables Vol C Tables 4.2.6.8 and 6.1.1.4'
_computing_data_collection
;
CrysAlisPro 1.171.43.120a (Rigaku OD, 2024)
;
_computing_cell_refinement
;
CrysAlisPro 1.171.43.120a (Rigaku OD, 2024)
;
_computing_data_reduction
;
CrysAlisPro 1.171.43.120a (Rigaku OD, 2024)
;
_computing_structure_solution
;
<i>SHELXT</i>  (Sheldrick, 2015aa)
;
_computing_structure_refinement
;
<i>SHELXL2018/3</i> (Sheldrick, 2015b)
;
_computing_molecular_graphics
;
Olex2 1.5-ac5-024 (Dolomanov et al., 2009)
;
_computing_publication_material
;
Olex2 1.5-ac5-024 (Dolomanov et al., 2009)
;
loop_
    _atom_site_type_symbol
    _atom_site_label
    _atom_site_fract_x
    _atom_site_fract_y
    _atom_site_fract_z
    _atom_site_U_iso_or_equiv
    _atom_site_adp_type
    _atom_site_calc_flag
    _atom_site_occupancy
    _atom_site_disorder_assembly
    _atom_site_disorder_group
    O O1 0.53523(7) 0.57979(10) 0.90364(8) 0.0453(3) Uani d 1 . .
    H H1 0.513945 0.592474 0.950925 0.068 Uiso calc 1 . .
    O O2 0.52812(7) 0.36584(11) 0.94716(7) 0.0467(3) Uani d 1 . .
    N N1 0.74595(8) 0.32437(14) 0.61998(9) 0.0445(4) Uani d 1 . .
    H H1A 0.758886 0.238319 0.619262 0.053 Uiso calc 1 . .
    C C1 0.69439(8) 0.36056(15) 0.68229(10) 0.0369(4) Uani d 1 . .
    C C2 0.65895(8) 0.25743(14) 0.72803(10) 0.0366(3) Uani d 1 . .
    H H2 0.668889 0.166836 0.711902 0.044 Uiso calc 1 . .
    C C3 0.61021(8) 0.28018(14) 0.79546(9) 0.0332(3) Uani d 1 . .
    C C4 0.59475(8) 0.41564(14) 0.81851(9) 0.0335(3) Uani d 1 . .
    C C5 0.62848(9) 0.51880(15) 0.77126(10) 0.0374(3) Uani d 1 . .
    H H5 0.616905 0.609612 0.785434 0.045 Uiso calc 1 . .
    C C6 0.67791(9) 0.49426(15) 0.70487(10) 0.0393(4) Uani d 1 . .
    H H6 0.700533 0.567010 0.674770 0.047 Uiso calc 1 . .
    C C7 0.57618(9) 0.16081(14) 0.83972(10) 0.0397(4) Uani d 1 . .
    H H7A 0.599543 0.157063 0.901512 0.059 Uiso calc 1 . .
    H H7B 0.590199 0.078181 0.809301 0.059 Uiso calc 1 . .
    H H7C 0.516513 0.169078 0.837310 0.059 Uiso calc 1 . .
    C C8 0.54936(8) 0.45005(14) 0.89410(9) 0.0348(3) Uani d 1 . .
    C C9 0.78086(9) 0.40470(16) 0.55745(10) 0.0385(4) Uani d 1 . .
    C C10 0.74147(9) 0.51372(17) 0.51438(10) 0.0436(4) Uani d 1 . .
    H H10 0.688559 0.539547 0.528380 0.052 Uiso calc 1 . .
    C C11 0.77868(9) 0.58451(17) 0.45156(10) 0.0436(4) Uani d 1 . .
    H H11 0.751010 0.659471 0.423548 0.052 Uiso calc 1 . .
    C C12 0.85580(9) 0.54941(16) 0.42783(10) 0.0404(4) Uani d 1 . .
    C C13 0.89357(9) 0.43812(16) 0.47018(11) 0.0427(4) Uani d 1 . .
    H H13 0.945586 0.410170 0.454627 0.051 Uiso calc 1 . .
    C C14 0.85766(9) 0.36754(15) 0.53389(11) 0.0423(4) Uani d 1 . .
    H H14 0.885419 0.292813 0.562098 0.051 Uiso calc 1 . .
    C C15 0.89559(11) 0.62890(17) 0.35944(12) 0.0504(4) Uani d 1 . .
    H H15A 0.910292 0.718655 0.382809 0.076 Uiso calc 1 . .
    H H15B 0.857318 0.637784 0.306056 0.076 Uiso calc 1 . .
    H H15C 0.945053 0.582004 0.344935 0.076 Uiso calc 1 . .
loop_
    _atom_site_aniso_label
    _atom_site_aniso_U_11
    _atom_site_aniso_U_22
    _atom_site_aniso_U_33
    _atom_site_aniso_U_12
    _atom_site_aniso_U_13
    _atom_site_aniso_U_23
    O1 0.0555(7) 0.0317(6) 0.0516(7) 0.0040(5) 0.0205(5) -0.0048(4)
    O2 0.0583(7) 0.0346(6) 0.0506(7) 0.0008(5) 0.0217(5) -0.0026(5)
    N1 0.0459(7) 0.0369(7) 0.0531(8) 0.0010(5) 0.0170(6) -0.0082(6)
    C1 0.0315(7) 0.0391(8) 0.0403(7) -0.0008(6) 0.0050(6) -0.0069(6)
    C2 0.0359(7) 0.0313(7) 0.0418(7) 0.0022(6) 0.0009(6) -0.0071(6)
    C3 0.0301(6) 0.0308(7) 0.0380(7) -0.0001(5) -0.0009(5) -0.0027(5)
    C4 0.0310(6) 0.0307(7) 0.0386(7) 0.0013(5) 0.0021(5) -0.0039(5)
    C5 0.0399(7) 0.0296(7) 0.0429(8) 0.0010(6) 0.0055(6) -0.0043(6)
    C6 0.0398(7) 0.0338(8) 0.0452(8) -0.0028(6) 0.0089(6) -0.0041(6)
    C7 0.0473(8) 0.0302(7) 0.0420(8) 0.0003(6) 0.0069(6) -0.0006(6)
    C8 0.0334(7) 0.0305(7) 0.0405(7) 0.0000(5) 0.0039(5) -0.0026(6)
    C9 0.0354(7) 0.0395(8) 0.0416(8) -0.0024(6) 0.0081(6) -0.0099(6)
    C10 0.0303(7) 0.0564(10) 0.0440(8) 0.0047(6) 0.0026(6) -0.0070(7)
    C11 0.0399(8) 0.0494(9) 0.0407(8) 0.0069(7) 0.0000(6) -0.0039(7)
    C12 0.0400(7) 0.0403(8) 0.0411(8) -0.0013(6) 0.0052(6) -0.0112(6)
    C13 0.0376(7) 0.0399(8) 0.0523(9) 0.0024(6) 0.0137(6) -0.0112(7)
    C14 0.0417(8) 0.0347(8) 0.0518(9) 0.0055(6) 0.0109(7) -0.0084(7)
    C15 0.0535(9) 0.0458(9) 0.0534(10) -0.0032(7) 0.0126(8) -0.0044(7)
_geom_special_details
;
 All esds (except the esd in the dihedral angle between two l.s. planes)
 are estimated using the full covariance matrix.  The cell esds are taken
 into account individually in the estimation of esds in distances, angles
 and torsion angles; correlations between esds in cell parameters are only
 used when they are defined by crystal symmetry.  An approximate (isotropic)
 treatment of cell esds is used for estimating esds involving l.s. planes.
;
loop_
    _geom_bond_atom_site_label_1
    _geom_bond_atom_site_label_2
    _geom_bond_site_symmetry_2
    _geom_bond_distance
    _geom_bond_publ_flag
    O1 H1 . 0.8400 ?
    O1 C8 . 1.3184(18) ?
    O2 C8 . 1.2358(18) ?
    N1 H1A . 0.8800 ?
    N1 C1 . 1.3800(18) ?
    N1 C9 . 1.406(2) ?
    C1 C2 . 1.396(2) ?
    C1 C6 . 1.403(2) ?
    C2 H2 . 0.9500 ?
    C2 C3 . 1.3812(19) ?
    C3 C4 . 1.4180(19) ?
    C3 C7 . 1.4977(19) ?
    C4 C5 . 1.397(2) ?
    C4 C8 . 1.4715(19) ?
    C5 H5 . 0.9500 ?
    C5 C6 . 1.379(2) ?
    C6 H6 . 0.9500 ?
    C7 H7A . 0.9800 ?
    C7 H7B . 0.9800 ?
    C7 H7C . 0.9800 ?
    C9 C10 . 1.390(2) ?
    C9 C14 . 1.394(2) ?
    C10 H10 . 0.9500 ?
    C10 C11 . 1.377(2) ?
    C11 H11 . 0.9500 ?
    C11 C12 . 1.395(2) ?
    C12 C13 . 1.392(2) ?
    C12 C15 . 1.506(2) ?
    C13 H13 . 0.9500 ?
    C13 C14 . 1.375(2) ?
    C14 H14 . 0.9500 ?
    C15 H15A . 0.9800 ?
    C15 H15B . 0.9800 ?
    C15 H15C . 0.9800 ?
loop_
    _geom_angle_atom_site_label_1
    _geom_angle_atom_site_label_2
    _geom_angle_atom_site_label_3
    _geom_angle_site_symmetry_1
    _geom_angle_site_symmetry_3
    _geom_angle
    _geom_angle_publ_flag
    C8 O1 H1 . . 109.5 ?
    C1 N1 H1A . . 115.2 ?
    C1 N1 C9 . . 129.54(13) ?
    C9 N1 H1A . . 115.2 ?
    N1 C1 C2 . . 117.79(13) ?
    N1 C1 C6 . . 124.10(14) ?
    C2 C1 C6 . . 118.07(13) ?
    C1 C2 H2 . . 118.3 ?
    C3 C2 C1 . . 123.46(13) ?
    C3 C2 H2 . . 118.3 ?
    C2 C3 C4 . . 118.02(13) ?
    C2 C3 C7 . . 118.33(12) ?
    C4 C3 C7 . . 123.65(13) ?
    C3 C4 C8 . . 122.02(13) ?
    C5 C4 C3 . . 118.50(13) ?
    C5 C4 C8 . . 119.34(13) ?
    C4 C5 H5 . . 118.6 ?
    C6 C5 C4 . . 122.70(14) ?
    C6 C5 H5 . . 118.6 ?
    C1 C6 H6 . . 120.4 ?
    C5 C6 C1 . . 119.22(14) ?
    C5 C6 H6 . . 120.4 ?
    C3 C7 H7A . . 109.5 ?
    C3 C7 H7B . . 109.5 ?
    C3 C7 H7C . . 109.5 ?
    H7A C7 H7B . . 109.5 ?
    H7A C7 H7C . . 109.5 ?
    H7B C7 H7C . . 109.5 ?
    O1 C8 C4 . . 114.89(13) ?
    O2 C8 O1 . . 121.59(13) ?
    O2 C8 C4 . . 123.47(13) ?
    C10 C9 N1 . . 123.91(13) ?
    C10 C9 C14 . . 118.33(14) ?
    C14 C9 N1 . . 117.66(14) ?
    C9 C10 H10 . . 119.8 ?
    C11 C10 C9 . . 120.40(13) ?
    C11 C10 H10 . . 119.8 ?
    C10 C11 H11 . . 119.0 ?
    C10 C11 C12 . . 121.96(15) ?
    C12 C11 H11 . . 119.0 ?
    C11 C12 C15 . . 121.04(15) ?
    C13 C12 C11 . . 116.87(14) ?
    C13 C12 C15 . . 122.09(14) ?
    C12 C13 H13 . . 119.1 ?
    C14 C13 C12 . . 121.83(13) ?
    C14 C13 H13 . . 119.1 ?
    C9 C14 H14 . . 119.7 ?
    C13 C14 C9 . . 120.59(15) ?
    C13 C14 H14 . . 119.7 ?
    C12 C15 H15A . . 109.5 ?
    C12 C15 H15B . . 109.5 ?
    C12 C15 H15C . . 109.5 ?
    H15A C15 H15B . . 109.5 ?
    H15A C15 H15C . . 109.5 ?
    H15B C15 H15C . . 109.5 ?
loop_
    _geom_torsion_atom_site_label_1
    _geom_torsion_atom_site_label_2
    _geom_torsion_atom_site_label_3
    _geom_torsion_atom_site_label_4
    _geom_torsion_site_symmetry_1
    _geom_torsion_site_symmetry_2
    _geom_torsion_site_symmetry_3
    _geom_torsion_site_symmetry_4
    _geom_torsion
    _geom_torsion_publ_flag
    N1 C1 C2 C3 . . . . 176.07(13) ?
    N1 C1 C6 C5 . . . . -176.83(14) ?
    N1 C9 C10 C11 . . . . -177.63(14) ?
    N1 C9 C14 C13 . . . . 177.01(14) ?
    C1 N1 C9 C10 . . . . -35.3(2) ?
    C1 N1 C9 C14 . . . . 148.48(16) ?
    C1 C2 C3 C4 . . . . 0.8(2) ?
    C1 C2 C3 C7 . . . . -179.65(13) ?
    C2 C1 C6 C5 . . . . 0.6(2) ?
    C2 C3 C4 C5 . . . . 0.9(2) ?
    C2 C3 C4 C8 . . . . -174.82(12) ?
    C3 C4 C5 C6 . . . . -1.8(2) ?
    C3 C4 C8 O1 . . . . -175.73(12) ?
    C3 C4 C8 O2 . . . . 6.7(2) ?
    C4 C5 C6 C1 . . . . 1.0(2) ?
    C5 C4 C8 O1 . . . . 8.61(19) ?
    C5 C4 C8 O2 . . . . -168.92(14) ?
    C6 C1 C2 C3 . . . . -1.5(2) ?
    C7 C3 C4 C5 . . . . -178.68(13) ?
    C7 C3 C4 C8 . . . . 5.6(2) ?
    C8 C4 C5 C6 . . . . 174.02(13) ?
    C9 N1 C1 C2 . . . . 170.91(14) ?
    C9 N1 C1 C6 . . . . -11.6(2) ?
    C9 C10 C11 C12 . . . . 0.9(2) ?
    C10 C9 C14 C13 . . . . 0.6(2) ?
    C10 C11 C12 C13 . . . . 0.5(2) ?
    C10 C11 C12 C15 . . . . -179.54(14) ?
    C11 C12 C13 C14 . . . . -1.4(2) ?
    C12 C13 C14 C9 . . . . 0.9(2) ?
    C14 C9 C10 C11 . . . . -1.5(2) ?
    C15 C12 C13 C14 . . . . 178.66(14) ?
loop_
    _geom_hbond_atom_site_label_D
    _geom_hbond_atom_site_label_H
    _geom_hbond_atom_site_label_A
    _geom_hbond_site_symmetry_A
    _geom_hbond_distance_DH
    _geom_hbond_distance_HA
    _geom_hbond_distance_DA
    _geom_hbond_angle_DHA
    O1 H1 O2 5_667 0.84 1.81 2.6450(16) 175
    N1 H1A Cg2 7_656 0.88 2.93 3.5460(15) 128
    C14 H14 O1 4_646 0.95 2.51 3.4368(18) 165
_shelx_space_group_comment
;
The symmetry employed for this shelxl refinement is uniquely defined
by the following loop, which should always be used as a source of
symmetry information in preference to the above space-group names.
They are only intended as comments.
;
_shelx_estimated_absorpt_T_min     0.750
_shelx_estimated_absorpt_T_max     0.868
_shelx_hkl_file
;
   0   0   1 8.03737 7.88569  18
   0   0  -1 0.49840 7.61659  27
   0   0   2 70763.1 1246.58  18
   0   0  -2 69939.6 1241.01  27
   0   0   3 16.9212 25.3325  18
   0   0  -3 13.6457 23.0772  27
   0   0   4 1993.26 108.064  18
   0   0  -4 2007.93 103.525  27
   0   0  -5 74.5392 37.4488  27
   0   0   5 48.8067 36.2675  18
   0   0  -6 11020.6 327.283  27
   0   0   6 10879.3 347.286  18
   0   0   7 216.400 61.2889  18
   0   0  -7 91.5030 46.8545  27
   0   0  -8 115988. 2244.23  27
   0   0   8 120688. 2304.54  18
   0   0   9-6.79317 55.1516  18
   0   0  -9-5.38556 44.9557  27
   0   0  10-33.2438 73.9141  17
   0   0 -10 43.7437 54.2376  27
   0   0  11 56.5561 69.6740  17
   0   0 -11 112.572 68.2875  27
   0   0  12 29341.2 933.588  17
   0   0 -12 30455.0 844.209  27
   0   0  13 11.5335 92.2894  17
   0   0 -13 7.95343 59.7817  27
   0   0  14 3671.38 319.177  17
   0   0  15 11.6433 88.9628  17
   0   0  16 190.175 113.284  17
   0   0  17 8.66307 69.3208  17
   0   0 -18 2504.89 134.835  28
   0   0  18 2574.29 199.822  17
   0   0 -19 15.3892 21.7446  28
   0  -2   0 434077. 7360.72  12
   0  -2   1 349913. 5913.07  12
   0   2  -1 345934. 5861.51  27
   0  -2  -1 346721. 5862.96  27
   0  -2   2 255364. 4402.03  18
   0  -2  -2 258440. 4399.83  27
   0   2   2 258237. 4402.41  18
   0  -2  -2 257040. 4401.25  23
   0   2  -2 260532. 4397.34  27
   0  -2   3 290423. 5021.08  18
   0   2   3 292283. 5021.78  18
   0   2  -3 296749. 5012.19  27
   0  -2  -3 294043. 5015.98  27
   0  -2  -3 289456. 5004.11  23
   0  -2  -4 49266.6 944.428  27
   0   2   4 49243.3 955.519  18
   0   2  -4 48237.3 937.960  27
   0  -2   4 49807.5 957.586  18
   0   2   5 54797.0 1071.81  18
   0  -2   5 54464.6 1071.15  18
   0   2  -5 51984.9 1039.79  27
   0  -2  -5 53243.7 1047.29  27
   0  -2   6 7981.27 283.521  18
   0  -2  -6 7499.05 258.570  27
   0   2   6 7277.44 271.909  18
   0   2  -6 7918.54 262.610  27
   0  -2  -7 102227. 1943.64  27
   0  -2   7 100774. 1985.48  18
   0   2   7 103028. 1982.55  18
   0   2  -7 102557. 1939.32  27
   0   2  -8 7698.80 304.950  27
   0  -2   8 8163.70 336.661  18
   0   2   8 7914.80 330.362  18
   0  -2  -8 8108.10 312.005  27
   0  -2  -9 307.605 73.8937  27
   0  -2   9 51.6898 55.5520   4
   0   2  -9 141.603 55.4772  27
   0  -2   9 115.531 64.2596  17
   0   2   9 149.485 68.4193  17
   0   2  10 5537.09 319.862  17
   0   2 -10 6085.27 292.506  27
   0  -2  10 5387.58 320.082   4
   0  -2 -10 6181.22 297.729  27
   0  -2  10 5198.20 316.359  17
   0  -2  11 291.578 105.887  17
   0  -2  11 485.799 109.956   4
   0   2  11 325.123 106.123  17
   0  -2 -11 485.959 98.3375  27
   0   2 -11 479.913 94.8144  27
   0  -2 -12 1100.98 140.408  27
   0   2  12 1015.54 170.588  17
   0   2 -12 1263.08 149.559  27
   0  -2  12 1299.18 187.387  17
   0   2  13 28468.0 931.568  17
   0   2 -13 28277.8 802.319  27
   0  -2  13 28566.9 940.564  17
   0  -2 -13 27563.1 801.722  27
   0  -2  14 1238.66 200.884  17
   0   2  14 1371.27 210.364  17
   0   2  15 29791.3 948.320  17
   0  -2  15 29678.8 947.212  17
   0   2  16-19.1673 107.652  17
   0  -2  16-9.58133 101.848  17
   0  -2 -17 610.819 69.3541   6
   0  -2  17 1039.89 143.525  17
   0   2  17 937.865 136.583  17
   0  -2  18 10.7112 50.3913  17
   0   2  18-48.7963 53.6586  17
   0  -2 -18-62.9609 42.8205  28
   0  -4   0 156646. 2691.78  23
   0  -4   0 155379. 2756.74  12
   0  -4  -1 9260.86 258.545  12
   0  -4   1 9835.72 210.896  23
   0  -4   1 9895.51 220.169  24
   0  -4   1 9803.76 276.774  12
   0  -4  -1 9704.48 230.326  23
   0  -4   2 190270. 3204.96  23
   0  -4  -2 185824. 3259.91  23
   0  -4  -2 183918. 3283.59  12
   0  -4   2 187569. 3221.08  24
   0  -4  -3 327.019 51.5506  12
   0  -4   3 445.929 35.3963  24
   0   4   3 278.867 36.4822  13
   0  -4  -3 451.954 48.9299  23
   0  -4   3 421.304 38.2445  13
   0  -4  -3 436.101 36.9935  27
   0   4  -4 147102. 2600.84  27
   0  -4  -4 150293. 2610.16  27
   0  -4  -4 148307. 2642.16  23
   0  -4  -5 6096.89 203.982  27
   0  -4  -5 5698.14 208.962  23
   0   4  -5 5561.73 193.723  27
   0  -4  -6 17397.6 442.962  27
   0   4  -6 16552.4 431.130  27
   0  -4  -7 14715.4 418.212  27
   0  -4   7 14750.4 505.046   1
   0   4  -7 14062.3 408.678  27
   0  -4   7 14389.4 532.284   4
   0   4  -8 52194.4 1126.14  27
   0  -4  -8 54569.7 1142.41  27
   0  -4   8 53373.8 1264.40   1
   0  -4  -9 5900.68 265.249  27
   0   4  -9 5448.13 255.453  27
   0  -4  10 48982.2 1268.04   4
   0  -4 -10 48265.7 1092.58  27
   0  -4  10 47192.9 1194.67  17
   0   4  10 46190.2 1170.21  17
   0   4 -10 48583.5 1093.73  27
   0  -4  11 36286.9 1051.64   4
   0   4  11 33149.0 963.577  17
   0  -4 -11 35135.5 877.623  27
   0  -4  11 34830.2 999.205  17
   0  -4  12 51.7029 76.4211  13
   0  -4 -12 28.0957 104.602  15
   0  -4 -12-6.39890 52.6922  27
   0  -4  12 119.125 82.8688  17
   0   4  12 103.958 78.8921  17
   0  -4 -13 146.870 67.0522   5
   0   4  13 305.943 105.851  17
   0  -4 -13 197.735 78.0577  15
   0  -4  14 12789.3 535.354  17
   0  -4 -14 11703.6 388.118  15
   0   4  14 12344.4 515.398  17
   0  -4 -15 1507.89 130.824   6
   0   4  15 1591.87 174.289  17
   0  -4 -15 1534.83 123.432  15
   0  -4 -15 1343.78 109.231   5
   0  -4 -16 1584.28 114.401   6
   0   4 -16 1973.40 118.946  28
   0  -4 -17 168.001 41.2581   6
   0  -6   0 8497.95 284.467  12
   0  -6  -1 489.797 50.0855  23
   0  -6  -2 17698.6 467.018   5
   0  -6  -2 16547.8 404.147  23
   0  -6   3 12463.7 457.956   1
   0  -6   3 12127.6 420.957   2
   0  -6  -3 13014.8 393.100   5
   0  -6  -3 12175.2 370.252   6
   0  -6  -3 12766.8 399.433  15
   0  -6   4 62.6898 54.8791  11
   0  -6  -4 82.2244 53.2723   6
   0  -6  -4 190.343 67.6803  15
   0  -6   4 50.4869 56.0343   1
   0  -6  -5 16748.2 452.937  25
   0  -6   5 17860.2 600.351   1
   0  -6   5 16465.5 588.234   4
   0  -6  -5 17567.2 515.452  15
   0  -6   5 17990.9 621.253  11
   0  -6  -5 17051.3 486.529   6
   0  -6  -6 29430.9 749.900  15
   0  -6  -6 27841.3 710.251   6
   0  -6   6 28861.2 861.260   4
   0  -6   6 29593.0 864.566  11
   0  -6  -6 29522.8 730.856   5
   0  -6  -6 26575.8 666.137  25
   0  -6   6 29739.0 849.608   1
   0  -6  -7 47141.8 1046.16   5
   0  -6   7 47634.7 1226.83   4
   0  -6  -7 44540.2 1028.95   6
   0  -6  -7 43524.5 982.458  25
   0  -6   8 12043.4 535.833   4
   0  -6  -8 11580.5 413.439   5
   0  -6  -8 10412.8 402.425   6
   0  -6  -9 25330.5 692.026   5
   0  -6   9 25454.5 855.388   4
   0  -6  10 65.1541 83.0259   4
   0  -6 -10 331.129 101.129  15
   0  -6 -10 197.172 91.8290   5
   0  -6 -11 3257.98 214.768   6
   0  -6 -11 2731.67 206.802  15
   0  -6 -11 3265.99 211.584   5
   0  -6 -12 507.927 103.447   6
   0  -6 -12 274.852 90.1272  15
   0  -6 -12 408.189 96.4808   5
   0  -6 -13 671.325 98.0017   5
   0  -6 -13 762.752 104.636  15
   0  -6 -13 542.428 96.1502   6
   0  -6 -14 1767.74 133.940   6
   0  -6 -14 1676.72 122.882   5
   0  -6 -14 2016.67 138.331  15
   0  -6 -15 1025.65 89.0346  15
   0  -6 -15 824.592 73.3661   5
   0  -6 -15 1025.88 92.9516   6
   0  -6 -16-4.11462 31.8167   6
   0  -8   0 4623.02 281.247  16
   0  -8   0 4041.07 246.760   3
   0  -8   0 4226.78 264.915   2
   0  -8  -1 6365.57 330.941  16
   0  -8   1 6191.29 329.425  16
   0  -8   1 5838.06 299.737   3
   0  -8   1 5788.22 313.240   2
   0  -8  -1 5715.67 276.077   5
   0  -8   1 6142.46 342.500   1
   0  -8  -1 6105.63 313.024   2
   0  -8  -1 6147.09 299.235   3
   0  -8  -2 12176.0 427.101   5
   0  -8  -2 12474.3 462.816   2
   0  -8   2 12657.9 515.397   1
   0  -8   2 13228.7 505.366  16
   0  -8   2 12308.0 482.616   2
   0  -8  -2 11989.0 439.948   3
   0  -8   3 27893.1 827.840  11
   0  -8  -3 27448.3 727.133   5
   0  -8   3 25276.8 777.039   2
   0  -8  -3 28172.2 747.442   3
   0  -8  -3 27040.0 674.551  25
   0  -8  -3 27748.6 759.810   2
   0  -8   3 27762.1 846.516   1
   0  -8  -4 35641.5 857.257  25
   0  -8   4 38201.8 1056.76   1
   0  -8  -4 38322.2 940.582   3
   0  -8   4 38319.6 1037.85  11
   0  -8  -4 38374.2 958.630   2
   0  -8  -4 37033.9 916.454   5
   0  -8   5 1040.29 164.829   1
   0  -8   5 1104.72 150.453   4
   0  -8  -5 1067.51 117.398  25
   0  -8  -5 1236.05 151.294   5
   0  -8  -5 1282.27 163.750   3
   0  -8  -6 3674.69 214.320  25
   0  -8   6 3629.72 267.391   4
   0  -8  -6 3847.56 230.941   6
   0  -8   6 3733.52 295.997   1
   0  -8  -6 4124.71 261.151   3
   0  -8   7 16481.6 613.543   4
   0  -8  -7 16232.7 513.770   6
   0  -8  -7 16223.3 544.288   3
   0  -8   7 16854.8 644.648   1
   0  -8  -7 15573.2 491.539  25
   0  -8  -8 721.429 136.541   3
   0  -8  -8 870.069 127.879   5
   0  -8   8 920.670 145.040   4
   0  -8  -8 773.158 121.127   6
   0  -8  -9 899.727 138.613   3
   0  -8  -9 1017.33 128.967   6
   0  -8  -9 776.555 119.961   5
   0  -8 -10 3410.61 208.204   6
   0  -8 -10 3713.84 213.304   5
   0  -8 -11 2228.98 155.874   5
   0  -8 -11 2047.43 153.892   6
   0  -8 -12 1297.82 110.938   5
   0  -8 -13 1022.32 86.7846   5
   0 -10   0 5003.41 303.144   2
   0 -10   0 5090.20 241.335  25
   0 -10   0 5277.65 323.247  16
   0 -10   1 4576.78 284.693   1
   0 -10  -1 5321.44 245.155  25
   0 -10  -1 5596.31 327.250  16
   0 -10  -1 4557.61 287.142   2
   0 -10  -2 749.946 137.535   2
   0 -10  -2 771.442 142.979  16
   0 -10  -2 810.762 140.825   3
   0 -10   2 881.347 133.694   1
   0 -10   3 3199.18 240.600   1
   0 -10  -3 3723.52 266.901  16
   0 -10  -3 2957.92 222.528   3
   0 -10  -3 2903.93 219.950   2
   0 -10  -4 2478.98 218.502  16
   0 -10   4 2086.28 197.886   1
   0 -10  -4 1888.28 180.131   2
   0 -10  -4 2007.54 187.662   3
   0 -10  -4 2015.17 154.668  25
   0 -10  -5 145.040 91.8972   3
   0 -10  -5 194.590 91.9430  16
   0 -10  -5 315.296 80.3251  25
   0 -10  -6 178.208 92.6420   3
   0 -10  -6 290.463 99.1603  16
   0 -10  -7 3508.39 225.617  16
   0 -10  -7 3396.73 206.427   3
   0 -10  -8 339.282 88.5130   3
   0 -10  -8 200.784 76.0699  16
   0 -10  -9 133.295 62.8002  16
   0 -10  -9 133.451 64.1935   3
   0 -10 -10 1167.56 104.512  16
   0 -10 -10 1258.56 99.6040   3
   0 -12   0 3843.94 160.218  25
   0 -12   1 4208.92 165.481  25
   0 -12  -1 4001.83 163.603  25
   1   1 -19 2102.86 87.5803  28
   1  -1 -19 2177.65 90.0235  28
  -1  -1  18 3147.58 214.041  17
   1  -1 -18 2920.37 144.973  28
   1   1 -18 2992.00 144.529  28
  -1   1  18 3272.99 220.143  17
  -1  -1  17 6533.38 353.409  17
  -1   1  17 6322.66 351.526  17
  -1   1  16 2479.24 244.585  17
  -1  -1  16 2777.09 257.478  17
  -1   1  15 183.007 118.528  17
  -1  -1  15 102.691 107.373  17
  -1   1  14 7522.88 448.941  17
  -1  -1  14 8007.17 462.694  17
  -1  -1  13 474.791 131.847  17
   1  -1 -13 326.994 95.8547  27
  -1   1  13 482.668 129.095  17
   1   1 -13 548.818 108.436  27
   1  -1 -12 10469.4 430.041  27
  -1  -1  12 10081.9 499.968  17
  -1   1  12 9865.60 490.231  17
   1   1 -12 10120.0 423.913  27
  -1   1  11 3406.24 270.916  17
  -1   1  11 3133.98 253.592  18
   1  -1 -11 3017.18 216.130  27
  -1  -1  11 2956.27 256.951  17
  -1  -1  11 3288.36 259.117  18
  -1  -1  11 2614.83 220.977   4
   1   1 -11 2981.37 214.835  27
  -1   1  10 62941.9 1500.78  17
   1  -1 -10 68582.7 1430.17  27
  -1  -1  10 61999.1 1443.98   4
  -1  -1  10 65518.6 1492.87  18
  -1  -1  10 61737.8 1495.91  17
  -1   1  10 66351.7 1497.44  18
   1   1 -10 67898.7 1423.49  27
  -1   1   9 36854.5 934.525  18
  -1  -1   9 36689.3 937.351  18
   1   1  -9 35934.2 874.697  27
   1  -1  -9 37297.2 886.706  27
  -1  -1   8 3318.45 209.771  18
   1   1  -8 3414.48 190.845  27
   1  -1  -8 3503.58 194.518  27
  -1   1   8 3440.40 210.365  18
   1   1  -7 72796.2 1436.05  27
  -1  -1   7 72575.6 1477.06  18
  -1   1   7 72606.1 1476.18  18
   1  -1  -7 71833.5 1433.39  27
  -1  -1   6 60668.3 1213.69  18
  -1   1   6 60341.5 1212.49  18
   1   1  -6 59388.8 1178.83  27
   1  -1  -6 58175.5 1178.71  27
   1   1  -5 5147.25 186.213  27
  -1  -1   5 4973.45 196.671  18
  -1   1   5 4848.17 196.121  18
   1  -1  -5 4986.77 184.756  27
  -1  -1   4 67592.0 1286.92  18
   1   1  -4 68573.1 1273.17  27
   1  -1  -4 69349.8 1274.65  27
  -1   1   4 69394.0 1289.38  18
  -1  -1   3 73360.2 1349.94  18
   1   1  -3 73233.2 1336.87  27
   1  -1  -3 75903.3 1339.93  27
  -1   1   3 74764.1 1352.36  18
  -1   1   2 143642. 2428.58  18
   1  -1  -2 141218. 2418.15  27
   1   1  -2 138240. 2415.44  27
  -1  -1   2 137033. 2426.59  18
  -1   1   1 54912.3 956.696  18
  -1  -1   1 53784.4 955.873  18
   1  -1   0 155379. 2692.05  14
   1   1   0 149546. 2691.43  14
   1   1   1 203547. 3478.97  13
   1  -1   1 204857. 3479.10  13
  -1  -1  -2 57234.8 1010.74  23
  -1   1  -3 38726.3 725.449  27
  -1  -1  -3 38441.3 724.857  27
   1   1   3 36809.9 731.616  18
   1  -1   3 36029.1 730.636  18
  -1  -1  -3 38310.2 699.766  23
  -1   1  -4 16301.5 371.081  27
  -1  -1  -4 15203.7 339.073  23
   1   1   4 15032.2 376.643  18
   1  -1   4 15573.8 379.930  18
  -1  -1  -4 15485.9 367.832  27
   1   1   5 493.439 65.1881  18
  -1  -1  -5 395.178 46.2226  23
  -1  -1  -5 494.292 60.0159  27
  -1   1  -5 521.521 60.8860  27
   1  -1   5 444.500 60.7867  18
   1   1   6 85775.7 1685.15  18
   1  -1   6 88383.2 1687.79  18
  -1   1  -6 88029.3 1660.83  27
  -1  -1  -6 87131.8 1661.35  27
   1  -1   7 33968.8 815.334  18
   1   1   7 33669.6 813.438  18
  -1  -1  -7 35060.8 789.268  27
  -1   1  -7 34225.9 785.436  27
  -1  -1  -8 18782.6 530.555  27
  -1   1  -8 19526.8 535.484  27
   1  -1   9 4225.41 262.950  17
  -1  -1  -9 4472.01 239.455  27
   1   1   9 4492.45 269.794  17
  -1   1  -9 4695.69 241.418  27
   1  -1  10 29541.8 883.844  17
   1   1  10 30913.7 892.234  17
  -1   1 -10 33408.8 836.351  27
  -1  -1 -10 32362.7 832.335  27
  -1  -1 -11 3744.38 244.505  27
  -1   1 -11 3773.35 244.361  27
   1   1  11 3230.83 270.303  17
   1  -1  11 3697.74 284.041  17
   1  -1  12 8181.94 454.731  17
  -1   1 -12 9313.50 408.759  27
   1   1  12 8873.12 468.148  17
  -1  -1 -12 8993.81 405.112  27
   1   1  13 1448.51 208.298  17
  -1   1 -13 1663.05 176.113  27
   1  -1  13 1698.74 219.157  17
  -1  -1 -13 1595.19 172.543  27
   1   1  14 2205.57 257.017  17
   1  -1  14 2221.04 256.884  17
   1   1  15 5227.61 367.883  17
   1  -1  15 4685.37 357.521  17
   1   1  16 1155.42 176.831  17
   1  -1  16 1092.06 174.835  17
   1   1  17 466.142 118.331  17
   1  -1  17 306.708 105.070  17
   1  -1  18 1015.45 126.933  17
  -1  -1 -18 911.800 82.1624  28
   1   1  18 967.381 127.000  17
  -1   1 -18 958.351 83.0091  28
   1   3 -18 671.125 50.5804  28
  -1   3  17 1538.39 153.021  17
   1   3 -17 1448.88 102.797  28
  -1  -3  16 1085.20 154.917  17
  -1   3  16 1232.99 163.356  17
   1  -3 -15 5091.09 225.149  15
   1  -3 -15 5160.66 223.842   5
  -1   3  15 7298.58 396.471  17
  -1  -3  15 7479.42 409.857  17
   1  -3 -14 217.665 67.5916  15
  -1   3  14 63.1097 106.091  17
  -1  -3  14 10.7240 114.014  17
  -1   3  13 9855.86 485.894  17
  -1  -3  13 9947.19 499.358  17
   1   3 -13 9429.23 398.872  27
   1  -3 -13 9568.67 400.673  27
   1  -3 -13 8975.73 341.212  15
  -1  -3  12 3657.50 289.371  17
   1  -3 -12 3519.43 233.963  27
  -1  -3  12 3468.02 280.664   4
   1   3 -12 3604.80 235.075  27
  -1   3  12 3406.59 278.441  17
  -1  -3  11 193.956 89.7484  17
   1   3 -11 244.116 73.9107  27
  -1  -3  11 404.316 111.695   4
   1  -3 -11 339.213 82.6694  27
  -1   3  11 278.672 96.4657  17
   1   3 -10 1552.45 144.391  27
  -1  -3  10 1360.43 171.842   4
  -1  -3  10 1587.04 177.842  17
   1  -3 -10 1568.89 146.496  27
  -1   3  10 1299.48 158.402  17
  -1  -3   9 2201.32 184.860  18
   1  -3  -9 2311.97 168.894  27
  -1  -3   9 2419.66 199.511  17
  -1  -3   9 2203.62 205.650   4
  -1   3   9 2140.51 181.653  18
  -1   3   9 2081.11 184.271  17
   1   3  -9 2364.60 167.384  27
   1  -3  -8 29853.9 717.163  27
  -1  -3   8 28589.8 824.505   4
   1   3  -8 29419.1 711.977  27
  -1   3   8 28642.6 752.054  18
  -1  -3   8 28180.2 756.723  18
  -1  -3   7 61899.3 1308.12  18
  -1   3   7 60949.6 1294.34  18
   1  -3  -7 64220.4 1269.08  27
   1   3  -7 61719.9 1260.75  27
  -1  -3   6 36615.6 831.802  18
   1  -3  -6 38854.7 812.556  27
  -1   3   6 38132.7 833.157  18
   1   3  -6 36250.0 800.840  27
   1  -3  -5 28590.1 616.067  27
   1   3  -5 27638.0 608.163  27
  -1  -3   5 28077.6 632.558  18
  -1   3   5 27771.8 627.600  18
  -1   3   4 79391.5 1466.58  18
   1  -3  -4 81991.5 1452.77  27
  -1  -3   4 78605.1 1465.81  18
   1   3  -4 76872.6 1444.77  27
  -1  -3   3 12068.5 287.140  18
  -1   3   3 12064.8 287.012  18
   1   3  -3 11736.1 275.766  27
   1  -3  -3 12742.4 281.128  27
   1  -3  -3 12076.9 288.912  23
   1  -3  -2 238870. 4106.42  23
  -1  -3   2 247107. 4186.84  12
  -1  -3   2 238789. 4088.24  18
  -1   3   2 237649. 4088.63  18
   1  -3  -1 9113.76 199.901  23
  -1  -3   1 8908.54 251.616  12
  -1   3   1 8291.13 170.239  18
  -1  -3   1 8842.79 199.784  24
   1  -3  -1 8791.55 202.276  12
   1   3  -1 8989.67 161.104  19
   1  -3  -1 9132.88 161.786  19
   1  -3   0 58481.5 1018.98  23
  -1  -3   0 56389.7 1091.25  12
   1  -3   0 59233.0 1049.67  12
  -1  -3   0 57604.1 1043.92  24
  -1  -3   0 59329.3 1037.92  23
  -1  -3  -1 67686.2 1194.31  23
  -1  -3  -1 67133.7 1200.07  24
  -1  -3  -1 64802.0 1230.94  12
  -1  -3  -1 65425.5 1157.95  27
   1   3   1 66992.2 1164.04  14
  -1   3  -1 66408.2 1152.89  27
   1  -3   1 68236.4 1157.92  24
   1  -3   1 67851.6 1146.66  23
  -1   3  -2 1013.64 52.2098  27
   1  -3   2 1001.21 38.6834  24
   1   3   2 841.648 55.4394  13
  -1  -3  -2 1071.06 61.4760  23
  -1  -3  -2 1043.19 55.0178  27
   1  -3   2 844.099 53.2653  13
  -1  -3  -3 20559.3 432.824  27
  -1  -3  -3 20041.0 433.162  23
  -1   3  -3 20524.1 428.849  27
  -1   3  -4 2649.90 119.345  27
  -1  -3  -4 2906.14 121.581  23
  -1  -3  -5 51.0240 32.6617  23
  -1  -3  -5 16.9011 31.1719  27
  -1   3  -5 49.1734 33.3275  27
  -1   3  -6 249.906 52.6799  27
  -1  -3  -6 384.032 63.4701  27
  -1   3  -7 29446.8 696.884  27
  -1  -3  -7 29689.0 702.289  27
   1  -3   8 31599.2 860.969   4
  -1  -3  -8 30576.0 753.060  27
  -1   3  -8 30872.9 749.212  27
   1   3   9 1197.09 142.129  17
  -1   3  -9 1217.63 125.623  27
  -1  -3  -9 1394.55 134.180  27
   1  -3   9 1396.35 162.809   4
   1  -3   9 1201.46 145.004  17
   1   3  10 74.7265 65.4583  17
  -1   3 -10 6.26471 47.8717  27
  -1  -3 -10 57.1896 53.0474  27
   1  -3  10 162.352 76.8968  17
   1   3  10 36.7377 47.0295  26
   1  -3  10 9.10205 55.8650   4
   1  -3  11 768.015 143.698  17
   1   3  11 765.122 140.258  17
  -1   3 -11 820.920 118.532  27
  -1  -3 -11 821.306 119.433  27
   1   3  12 226.772 98.0948  17
   1  -3  12 180.216 89.7785  17
  -1  -3 -12 321.907 83.9819  27
   1  -3  12 255.165 101.173  13
   1   3  12 282.835 98.6444  13
  -1   3 -12 240.560 75.3289  27
   1  -3  13 11.0062 85.4425  17
   1   3  13 23.5751 70.5122  13
  -1  -3 -13 43.4225 55.5834   5
   1   3  13 10.7197 79.2212  17
   1  -3  13 59.7023 80.2763  13
   1  -3  14-21.6842 106.256  17
   1   3  14-31.7641 108.734  17
  -1  -3 -15 5392.96 242.256  15
   1  -3  15 6443.59 380.899  17
   1   3  15 6530.25 376.518  17
   1  -3  16 23773.2 705.622  17
  -1  -3 -16 16379.0 446.278   6
   1   3  16 22721.3 687.790  17
  -1  -3 -16 17254.4 457.268  15
  -1   3 -17 945.670 82.4879  28
   1   3  17 1094.60 131.216  17
  -1  -3 -17 709.943 64.3995   6
   1  -5 -17 388.971 46.2737   6
   1  -5 -16 28.5168 41.4178   6
   1  -5 -16 25.3111 33.2589   5
   1  -5 -15 2458.28 152.569   6
   1  -5 -15 2090.76 131.521   5
   1  -5 -14 3232.72 184.520  15
   1  -5 -14 3123.09 180.433   5
   1  -5 -14 3238.48 192.755   6
   1  -5 -13 7508.15 305.781  15
   1  -5 -13 6775.33 292.569   5
  -1  -5  12 1066.26 178.547   4
   1  -5 -12 971.002 123.105  15
   1  -5 -12 849.546 120.104   5
  -1  -5  11 76614.6 1849.03   4
   1  -5 -11 79448.5 1622.82  15
   1  -5 -11 77782.0 1610.47   5
   1  -5 -10 3142.85 205.805  15
   1  -5  -9 1440.49 142.881  15
  -1  -5   8 11805.6 521.419   4
  -1  -5   8 11649.0 488.602   1
   1  -5  -8 11701.1 406.664  15
  -1  -5   7 920.321 142.884  11
  -1  -5   7 930.182 133.199   1
  -1  -5   7 1144.73 157.435   4
   1  -5  -7 1156.23 124.261  15
  -1  -5   6 159.578 34.6272  24
  -1  -5   6 116.473 69.4920  11
   1  -5  -6 164.542 59.2262  15
  -1  -5   6 123.467 69.0977   1
  -1  -5   5 3895.62 141.546  24
   1  -5  -5 3738.87 173.607  12
  -1  -5   4 36564.2 690.966  24
   1  -5  -4 32886.4 728.751  12
  -1  -5   3 27798.8 541.102  23
   1  -5  -3 27884.3 596.697  12
  -1  -5   3 28359.0 564.232  24
  -1  -5   2 3731.13 118.881  23
   1  -5  -2 3807.08 147.092  12
  -1  -5   2 3970.89 133.544  24
  -1  -5   1 24431.9 485.642  23
   1  -5  -1 22838.2 512.190  12
  -1  -5   1 24893.3 500.347  24
  -1  -5   1 24430.5 592.065  12
  -1  -5   0 233.215 33.9775  23
  -1  -5   0 109.087 50.2917  12
  -1  -5  -1 29646.2 593.472  23
  -1  -5  -1 28447.7 664.678  12
  -1  -5  -2 75750.6 1408.95  23
  -1  -5  -2 77399.9 1474.87  12
  -1  -5  -3 22610.9 553.228  12
  -1  -5  -3 22699.1 512.866  23
  -1  -5  -4 39162.8 823.211  23
  -1  -5  -4 39728.2 868.792  12
  -1  -5  -5 2633.86 146.911  23
  -1  -5  -5 2541.87 163.432  12
  -1  -5  -5 2881.14 171.361  15
  -1  -5  -6 7922.42 305.537  15
  -1  -5  -6 7129.27 281.074   5
   1  -5   6 6935.29 351.769   4
   1  -5   6 7319.47 347.746   1
  -1  -5  -7 196.404 75.1317  15
  -1  -5  -7 284.147 72.6696   5
   1  -5   7 342.497 93.3721   4
  -1  -5  -8 1630.70 141.159   5
   1  -5   8 853.589 144.464   4
   1  -5   9 11194.1 514.717   4
  -1  -5  -9 12228.7 411.285   5
  -1  -5 -10 4080.31 228.893   5
   1  -5  10 3871.10 301.408   4
  -1  -5 -10 4373.74 252.151  15
  -1  -5 -11 1880.84 160.878   5
  -1  -5 -11 1775.35 167.906  15
  -1  -5 -12 26594.1 707.684  15
  -1  -5 -12 25109.3 687.283   6
  -1  -5 -12 25734.5 668.461   5
  -1  -5 -13 8742.29 326.295   5
  -1  -5 -13 9387.80 353.288   6
  -1  -5 -14 4503.29 220.718  15
  -1  -5 -14 3840.57 186.435   5
  -1  -5 -14 4011.40 209.228   6
  -1  -5 -15 1690.32 122.578  15
  -1  -5 -15 1499.66 117.376   6
  -1  -5 -16 1043.83 84.2937   6
   1  -7 -15-27.8592 30.6938   5
   1  -7 -15-15.8884 37.3800   6
   1  -7 -14 83.5546 47.9589   5
   1  -7 -13 8551.73 297.272   5
   1  -7 -12 7170.72 296.820  15
   1  -7 -12 7475.97 297.461   5
   1  -7 -11 6594.99 301.952  15
   1  -7 -11 7115.36 306.956   5
  -1  -7  11 6880.81 396.391   4
   1  -7 -11 6324.23 293.363   6
   1  -7 -10 12045.0 430.934   6
   1  -7 -10 13051.3 447.148   5
   1  -7 -10 12734.6 452.262  15
  -1  -7  10 12368.0 560.083   4
  -1  -7   9 10.9168 71.8477   4
   1  -7  -9 29.1207 76.2441   6
   1  -7  -9 6.44477 76.0812  15
   1  -7  -9 24.2996 81.2559   5
   1  -7  -8 422.767 106.678   5
   1  -7  -8 671.342 114.841   6
  -1  -7   8 387.775 117.078   4
   1  -7  -7 4371.67 230.754  25
  -1  -7   7 4530.82 324.595   4
   1  -7  -7 3642.24 227.397   6
  -1  -7   6 10733.2 491.831   1
  -1  -7   6 11516.4 517.557  11
   1  -7  -6 10338.2 363.237  25
  -1  -7   6 11273.8 506.870   4
   1  -7  -5 6632.12 301.365   5
  -1  -7   5 6906.24 378.934   4
   1  -7  -5 6320.82 285.155   6
   1  -7  -5 7006.16 279.170  25
  -1  -7   5 7343.15 389.688   1
  -1  -7   5 7725.98 414.647  11
  -1  -7   4 29096.2 865.609  11
  -1  -7   4 25078.0 752.122   2
   1  -7  -4 26481.1 700.386   3
  -1  -7   4 28325.7 826.192   1
   1  -7  -4 25565.1 665.198   6
   1  -7  -4 26943.9 694.172   5
  -1  -7   3 49587.2 1143.64  16
   1  -7  -3 46060.6 1031.30   6
  -1  -7   3 49946.3 1211.90   1
   1  -7  -3 50091.5 1074.31   5
  -1  -7   3 50246.4 1240.40  11
  -1  -7   3 46885.8 1138.59   2
   1  -7  -3 48429.5 1074.86   3
   1  -7  -2 71750.7 1472.63   2
   1  -7  -2 71530.0 1454.18   3
  -1  -7   2 68634.9 1515.87   2
   1  -7  -2 73041.6 1444.87   5
  -1  -7   2 73776.1 1520.97  16
  -1  -7   2 71860.3 1609.99  11
   1  -7  -1 3354.25 188.957   5
   1  -7  -1 3050.02 191.168   3
   1  -7  -1 3523.15 211.024   2
  -1  -7   1 3696.12 253.197  11
  -1  -7   1 3526.71 223.098   2
  -1  -7   1 3374.47 211.198   3
  -1  -7   1 3879.49 227.522  16
   1  -7   0 7343.12 294.418   3
  -1  -7   0 6756.17 296.268   3
  -1  -7   0 6502.96 279.534   5
   1  -7   0 6858.21 272.850   5
  -1  -7   0 7090.30 317.632   2
   1  -7   0 7569.77 334.208  16
   1  -7   0 7438.54 312.613   2
  -1  -7   0 7779.78 328.096  16
   1  -7   1 1528.76 154.826  16
  -1  -7  -1 1387.29 142.565   3
   1  -7   1 1615.07 152.716   2
   1  -7   1 1441.05 151.830   1
  -1  -7  -1 1421.09 150.814   2
   1  -7   1 1319.50 131.293   3
  -1  -7  -1 1377.78 129.905   5
  -1  -7  -2 6414.87 290.356   3
   1  -7   2 6556.27 310.711   2
   1  -7   2 6568.60 332.127   1
   1  -7   2 6566.80 325.042  16
  -1  -7  -2 6497.00 282.236   5
   1  -7   3 791.323 129.831  16
  -1  -7  -3 790.257 118.431   3
   1  -7   3 750.099 117.205  11
  -1  -7  -3 848.325 113.996   5
   1  -7   3 941.311 136.654   1
   1  -7   3 629.645 115.715   2
  -1  -7  -4 33833.9 845.420  15
  -1  -7  -4 33874.6 834.214   3
  -1  -7  -4 32706.4 757.095  25
   1  -7   4 34483.5 923.191  11
   1  -7   4 31423.4 874.200   4
  -1  -7  -4 33103.7 805.398   6
   1  -7   4 34605.9 941.906   1
   1  -7   5 14167.6 554.292   1
  -1  -7  -5 14215.7 422.904  25
  -1  -7  -5 13646.5 454.192   6
  -1  -7  -5 14565.5 490.002  15
   1  -7   5 13750.0 529.365   4
   1  -7   6 24868.3 785.805   4
  -1  -7  -6 24595.7 686.581   6
   1  -7   6 25825.0 812.856   1
  -1  -7  -6 26579.9 729.659  15
  -1  -7  -6 25614.7 649.331  25
  -1  -7  -6 26625.7 701.005   5
  -1  -7  -7 290.256 77.3784  25
   1  -7   7 277.263 94.9982   4
  -1  -7  -7 314.303 98.4971  15
  -1  -7  -7 145.546 83.1277   6
   1  -7   7 154.791 97.6455   1
  -1  -7  -7 275.070 94.4369   5
  -1  -7  -8 7041.47 319.138   5
  -1  -7  -8 6579.23 312.885   6
   1  -7   8 7159.97 398.581   4
  -1  -7  -8 6921.39 335.335  15
  -1  -7  -9 5107.45 270.477   5
  -1  -7  -9 5477.69 290.313  15
   1  -7   9 4810.11 329.991   4
  -1  -7 -10 3619.47 221.403   5
  -1  -7 -11 278.253 85.8410   5
  -1  -7 -11 285.901 92.8826   6
  -1  -7 -12 24861.5 642.085  15
  -1  -7 -12 23866.9 621.711   6
  -1  -7 -12 23406.2 600.984   5
  -1  -7 -13 931.036 105.722  15
  -1  -7 -13 1049.26 108.345   6
  -1  -7 -13 997.159 97.3677   5
  -1  -7 -14 894.794 93.9012   3
  -1  -7 -14 829.951 84.9943   6
  -1  -7 -14 620.124 67.0914   5
  -1  -7 -15 102.155 44.9722   3
   1  -9 -12-3.17810 38.5183  16
   1  -9 -12 16.0531 45.7116   3
   1  -9 -12-15.6307 41.9969   5
   1  -9 -11 10.2432 48.6955   5
   1  -9 -11-59.4895 60.7450   3
   1  -9 -10 1268.04 125.015   3
   1  -9 -10 1266.90 119.161   5
   1  -9  -9 1618.63 149.493   3
   1  -9  -8 4065.61 237.291   3
   1  -9  -7 993.600 132.014   5
  -1  -9   7 1051.49 158.587   1
   1  -9  -7 1093.62 142.842   3
   1  -9  -6 15192.5 504.014   2
   1  -9  -6 16048.9 491.192  25
   1  -9  -6 15194.0 514.392   3
  -1  -9   6 17002.4 635.067   1
   1  -9  -6 16598.9 522.547   5
   1  -9  -5 4744.91 270.684   2
  -1  -9   5 5696.21 354.060   1
   1  -9  -5 4887.85 281.101   3
   1  -9  -5 5092.50 273.365   5
  -1  -9   4 26590.7 846.561   1
   1  -9  -4 24692.9 696.071   5
   1  -9  -4 24407.4 706.504   3
   1  -9  -4 27559.4 805.615  16
   1  -9  -4 24966.9 710.545   2
  -1  -9   4 26097.0 804.687  11
   1  -9  -3 27548.1 760.961   2
   1  -9  -3 26179.5 724.341   5
   1  -9  -3 28995.7 835.755  16
  -1  -9   3 26865.4 861.707   1
  -1  -9   3 25845.6 807.739  11
   1  -9  -3 27673.7 752.190   3
   1  -9  -2 3618.27 206.023  25
  -1  -9   2 3577.43 262.278  16
   1  -9  -2 3674.70 250.731   2
   1  -9  -2 3888.38 249.535   3
  -1  -9   2 3449.06 266.732   2
   1  -9  -2 4431.12 298.125  16
  -1  -9   2 3774.08 289.859   1
  -1  -9   1 1897.62 206.340   1
  -1  -9   1 2211.90 217.685   2
   1  -9  -1 1718.28 187.391   2
  -1  -9   1 1933.11 193.722  16
   1  -9  -1 1947.16 205.007  16
   1  -9  -1 1816.45 183.973   3
  -1  -9   0 10928.7 454.788  16
  -1  -9   0 10330.4 466.399   1
   1  -9   0 10052.9 428.015   2
  -1  -9   0 9070.41 411.550   3
   1  -9   0 9722.17 422.043   1
   1  -9   0 11237.3 481.897  16
  -1  -9   0 10115.6 446.676   2
  -1  -9  -1 43.3107 71.3261   1
   1  -9   1 73.3527 90.7385  16
   1  -9   1 7.43759 110.404   2
   1  -9   1 32.8666 61.7638   1
  -1  -9  -1 83.8978 104.669   2
  -1  -9  -1 48.8158 79.7374  16
  -1  -9  -1 13.8458 111.606   3
  -1  -9  -2 3258.47 246.600  16
   1  -9   2 2656.87 226.695   1
  -1  -9  -2 2946.81 230.389   3
  -1  -9  -2 3041.28 235.900   2
  -1  -9  -2 2579.50 173.943  25
  -1  -9  -3 1283.28 127.815  25
  -1  -9  -3 1545.45 179.560  16
  -1  -9  -3 1445.87 175.734   2
  -1  -9  -3 1499.22 176.438   3
   1  -9   3 1344.52 169.841   1
  -1  -9  -4 282.480 125.548   3
  -1  -9  -4 100.532 90.4482   5
  -1  -9  -4 149.833 115.449   2
  -1  -9  -4 95.0914 65.1761  25
   1  -9   4 26.9464 67.5323   1
  -1  -9  -5 23657.0 679.153   5
   1  -9   5 23993.3 773.020   1
  -1  -9  -5 24216.2 713.677   2
  -1  -9  -5 23936.8 702.534   3
  -1  -9  -5 24409.7 639.172  25
  -1  -9  -6 3184.78 195.364  25
  -1  -9  -6 2776.03 220.650   2
  -1  -9  -6 3493.03 243.308   3
  -1  -9  -7 15338.8 516.597   2
  -1  -9  -7 16175.6 507.681   5
  -1  -9  -7 15803.3 521.299   3
  -1  -9  -8 4876.64 263.284   3
  -1  -9  -8 4820.05 247.045   5
  -1  -9  -8 4236.46 245.883   2
  -1  -9  -9 1653.84 141.487   5
  -1  -9  -9 1522.83 142.013   2
  -1  -9 -10 88.0500 58.9175   5
  -1  -9 -11 271.266 61.0962   5
   1 -11  -8 487.810 74.6573  16
   1 -11  -7 71.0559 55.5356  16
   1 -11  -6 62.6562 62.8840  16
   1 -11  -5 275.573 84.5164  16
   1 -11  -4 264.473 92.9489  16
   1 -11  -3 2626.40 158.011  25
   1 -11  -3 2458.22 203.347  16
  -1 -11   3 3093.92 165.620  25
  -1 -11   2 2568.78 156.452  25
   1 -11  -2 2471.66 155.244  25
   1 -11  -1 1910.63 136.546  25
  -1 -11   1 2123.85 142.587  25
   1 -11   0 86.5315 54.7993  25
   1 -11   1 5408.77 227.215  25
   1 -11   2 2310.61 143.719  25
  -1 -11  -2 1833.41 169.635  16
   1 -11   3 174.442 54.6488  25
  -1 -11  -3 112.155 57.7083  25
  -1 -11  -3 180.639 82.0293  16
  -1 -11  -4 1778.85 159.639  16
  -1 -11  -4 1866.08 129.171  25
  -1 -11  -5 69.1836 62.4091  16
  -1 -11  -6 1339.25 125.712  16
  -1 -11  -7 1816.37 133.427  16
   2   0 -19 14.7850 23.2118  28
   2   0 -18 1992.07 123.364  28
  -2   0  18 1924.60 175.820  17
   2   0 -17-46.9611 65.2394  28
  -2   0  17 78.4198 80.2126  17
  -2   0  16-10.4560 94.0914  17
  -2   0  15-23.0062 93.3907  17
  -2   0  14 4669.43 349.336  17
   2   0 -13-15.5433 58.4152  27
  -2   0  13 11.4210 75.1659  17
  -2   0  12 894.809 164.617  17
  -2   0  12 849.639 148.365  18
   2   0 -12 693.195 121.323  27
  -2   0  11 77.8086 76.6748  17
  -2   0  11 45.8491 65.3888  18
   2   0 -11-13.5597 52.6334  27
  -2   0  10 4235.54 284.875  17
  -2   0  10 4940.11 298.266  18
   2   0 -10 4720.63 255.274  27
   2   0  -9 21.2756 46.7392  27
  -2   0   9 27.4427 51.5694  18
   2   0  -8 2827.50 176.444  27
  -2   0   8 2582.94 187.284  18
  -2   0   7 19.1944 47.9410  18
   2   0  -7 3.93470 39.3102  27
  -2   0   6 35915.7 802.935  18
   2   0  -6 36040.9 778.244  27
  -2   0   5 153.156 47.6166  18
   2   0  -5 116.141 41.3342  27
  -2   0   4 137776. 2453.93  18
   2   0  -4 136240. 2431.37  27
  -2   0   3 3.97114 28.7090  18
   2   0  -3 29.4223 26.5425  27
  -2   0   2 27190.4 537.385  18
   2   0  -2 26854.9 519.986  27
  -2   0   1 149.132 25.3977  12
  -2   0   0 71345.9 1212.81  12
   2   0   0 66989.6 1233.72  14
   2   0   1 37.0508 25.6340  13
  -2   0  -1 59.5900 10.2975  24
  -2   0  -2 14233.7 262.208  23
   2   0   2 11254.5 290.949  13
  -2   0  -3 26.3800 18.0440  23
  -2   0  -4 197645. 3403.71  23
  -2   0  -5 2.83238 32.5202  27
  -2   0  -5-7.04333 22.4089  23
  -2   0  -6 7471.10 262.427  27
  -2   0  -7 8.25407 39.6452  27
  -2   0  -8 7145.39 295.532  27
  -2   0  -9-11.4292 52.6078  27
   2   0   9 66.3709 59.8721  17
   2   0  10 1173.57 155.999  17
  -2   0 -10 1086.20 129.050  27
   2   0  11 19.9882 71.2655  17
  -2   0 -11-35.8443 55.6521  27
  -2   0 -12 24311.7 735.173  27
   2   0  12 23720.9 841.835  17
   2   0  13-23.9551 92.9818  17
  -2   0 -13-8.22143 51.7033  27
   2   0  13-37.5356 90.8564  13
   2   0  14 1107.63 194.969  17
   2   0  15-58.0621 96.9387  17
   2   0  16 25331.4 836.171  17
   2   0  17-25.2293 69.2461  17
   2   0  18 1850.83 165.819  17
   2  -2 -18 1863.35 102.564  28
  -2  -2  18 1657.52 147.197  17
   2   2 -18 1820.66 101.035  28
  -2   2  18 1741.72 150.130  17
  -2  -2  17 228.407 84.9507  17
  -2   2  17 230.762 85.8251  17
   2  -2 -17 205.745 58.0288  28
   2   2 -17 180.878 56.0515  28
  -2  -2  16 10969.2 491.902  17
  -2   2  16 9901.71 472.733  17
  -2  -2  15-54.1381 118.873  17
  -2   2  15-42.9846 116.121  17
  -2   2  14 24353.2 821.229  17
  -2  -2  14 24319.3 822.874  17
   2   2 -13 28189.3 797.349  27
  -2   2  13 27735.7 909.222  17
   2  -2 -13 28067.1 798.787  27
  -2  -2  13 27554.5 904.424  17
   2  -2 -12 2310.45 195.206  27
   2   2 -12 2367.25 197.525  27
  -2  -2  12 2359.64 247.139  17
  -2   2  12 2281.15 243.002  17
  -2  -2  12 2253.05 221.992   4
  -2   2  11 1898.26 206.409  17
  -2   2  11 1947.43 202.421  18
  -2  -2  11 1895.76 207.171  17
   2  -2 -11 1953.76 172.852  27
  -2  -2  11 1723.88 192.765  18
   2   2 -11 1822.92 165.573  27
  -2  -2  11 1850.68 197.068   4
  -2   2  10 17.0141 72.9259  17
   2  -2 -10 54.2441 56.7295  27
  -2  -2  10 162.782 72.4967   4
   2   2 -10 124.028 63.8417  27
  -2  -2  10 153.911 71.2010  18
  -2   2  10 216.625 75.5018  18
  -2  -2  10 34.3625 76.4206  17
  -2  -2   9 7.76962 46.4822   4
  -2  -2   9 97.4965 61.1981  18
  -2  -2   9 82.1335 61.4842  17
  -2   2   9 103.413 65.6982  17
  -2   2   9 62.0180 53.4990  18
   2   2  -9 41.8506 50.7688  27
   2  -2  -9 5.31102 48.8977  27
  -2  -2   8 102592. 2040.41  18
   2   2  -8 99513.9 1968.20  27
  -2   2   8 104417. 2040.66  18
   2  -2  -8 102935. 1973.35  27
  -2  -2   7 2645.63 175.588  18
  -2   2   7 2697.24 174.962  18
   2  -2  -7 2548.50 154.905  27
   2   2  -7 2642.02 156.899  27
   2   2  -6 305.142 60.0293  27
   2  -2  -6 363.434 62.8101  27
  -2   2   6 332.259 64.2869  18
  -2  -2   6 275.265 59.2925  18
  -2  -2   5 39729.5 843.095  18
   2   2  -5 38895.9 813.290  27
   2  -2  -5 40764.6 820.088  27
  -2   2   5 41039.1 848.749  18
   2   2  -4 57212.3 1111.34  27
  -2  -2   4 59810.9 1137.01  18
  -2   2   4 58628.8 1133.95  18
   2  -2  -4 60112.3 1112.57  27
   2  -2  -3 38654.9 718.339  27
  -2   2   3 37295.5 738.768  18
  -2  -2   3 36902.2 739.394  18
   2   2  -3 35800.5 714.613  27
  -2  -2   2 5934.90 169.045  18
  -2   2   2 6011.36 169.061  18
  -2   2   1 67726.4 1188.60  18
  -2  -2   1 65592.4 1188.03  18
   2   2   0 211.090 29.4179  14
   2  -2   0 577.744 29.5967  19
   2   2   0 666.946 31.6204  19
   2  -2   0 269.779 30.3154  14
   2  -2   1 140701. 2446.35  13
   2   2   1 141938. 2448.84  13
   2   2   2 54848.8 1027.59  13
   2  -2   2 55151.3 1026.81  13
   2   2   3 424759. 7348.41  13
   2  -2   3 434154. 7347.88  13
  -2  -2  -4 246193. 4298.78  23
  -2  -2  -4 252522. 4332.54  27
  -2   2  -4 249835. 4329.23  27
  -2   2  -5 36537.9 770.185  27
  -2  -2  -5 37066.5 740.799  23
  -2  -2  -5 36519.6 773.897  27
  -2  -2  -6 144800. 2612.31  23
  -2  -2  -6 146032. 2659.37  27
  -2   2  -6 147563. 2658.87  27
  -2  -2  -7 5048.65 202.119  23
  -2   2  -7 4992.41 226.967  27
  -2  -2  -7 5221.47 233.178  27
  -2  -2  -8 346.376 74.4211  27
  -2   2  -8 341.689 71.1846  27
   2   2   9 4289.61 267.640  17
  -2   2  -9 4227.61 230.435  27
  -2  -2  -9 4764.05 244.993  27
   2  -2   9 3809.94 255.661  17
  -2   2 -10 22182.6 641.520  27
   2   2  10 22014.0 545.233  26
  -2  -2 -10 21884.0 640.284  27
   2  -2  10 20681.7 711.143  17
   2   2  10 20884.2 704.831  17
  -2   2 -11 594.872 104.366  27
   2   2  11 753.178 148.779  17
   2  -2  11 713.917 139.809  17
  -2  -2 -11 780.958 119.329  27
   2  -2  11 544.409 121.325  13
  -2  -2 -12 904.694 128.706  27
   2  -2  12 746.848 155.888  13
   2  -2  12 797.110 161.359  17
  -2   2 -12 848.281 125.952  27
   2   2  12 709.958 151.249  17
   2   2  12 778.962 148.906  13
   2  -2  13 10540.6 533.417  17
   2  -2  13 10577.1 554.112  13
   2   2  13 9500.30 523.782  13
  -2  -2 -13 10978.6 451.563  27
   2   2  13 10703.9 536.950  17
  -2   2 -13 9969.38 430.666  27
   2   2  14-11.4894 90.5745  17
   2  -2  14 34.8107 96.8599  17
   2   2  15 2040.63 234.902  17
   2  -2  15 2130.97 236.558  17
  -2  -2 -15 1574.12 126.417   6
   2   2  16 15048.9 589.277  17
   2  -2  16 14445.2 582.088  17
   2  -2  17 497.428 109.069  17
   2   2  17 445.951 100.248  17
  -2   2 -18 2172.18 102.256  28
  -2  -2 -18 2195.79 103.315  28
   2  -4 -17 1079.26 82.7704   6
  -2   4  16 104.723 66.5684  17
   2  -4 -16 55.9504 53.8721   6
   2  -4 -16 71.6405 46.0352   5
   2   4 -16-2.81093 52.7554  28
  -2   4  15 4928.57 299.775  17
   2   4 -15 5305.91 219.656  28
  -2  -4  14 911.273 155.760  17
   2  -4 -14 675.973 93.1146  15
   2   4 -14 778.798 99.7723  28
  -2   4  14 752.847 143.466  17
  -2  -4  13 59.5976 84.0275  17
  -2  -4  13 64.0514 76.1222   4
  -2   4  13-28.2406 71.9258  17
   2  -4 -13-14.4316 65.6843  15
   2  -4 -12 76.3927 63.2974  15
  -2   4  12 37.0021 70.6892  17
  -2  -4  12 67.9129 71.7063  17
  -2  -4  12 87.7791 83.8439   4
   2  -4 -11 9048.72 346.989  15
  -2   4  11 8895.20 421.409  17
  -2  -4  11 8286.92 422.679  17
   2  -4 -10 372.751 79.1832  15
  -2  -4  10 354.149 112.323   4
  -2   4  10 369.717 93.0592  17
  -2  -4  10 337.049 89.7471  17
  -2   4   9 462.047 93.3663  18
  -2  -4   9 208.528 80.2480   1
  -2  -4   9 169.099 83.1484   4
  -2  -4   9 161.312 69.8521  17
   2  -4  -9 375.900 76.4221  15
   2  -4  -8 126.869 56.0328  15
   2  -4  -8 66.6887 51.0848  27
  -2  -4   8 178.646 64.3764  18
  -2   4   8 102.256 54.0487  18
  -2  -4   8 34.3962 60.2041  11
  -2  -4   7 24176.4 694.270   1
  -2  -4   7 25041.2 746.202  11
  -2   4   7 23013.5 615.038  18
  -2  -4   7 23173.0 621.168  18
  -2   4   6 27302.8 653.522  18
  -2  -4   6 27697.8 661.706  18
  -2   4   5 67429.8 1325.24  18
  -2  -4   5 70156.5 1332.65  18
  -2   4   4 5539.04 189.200  18
  -2  -4   4 5938.38 193.247  18
  -2  -4   3 48658.9 879.840  24
  -2  -4   3 48278.1 1008.68  12
  -2   4   3 45711.5 869.624  18
   2  -4  -3 44450.8 861.482  12
  -2  -4   3 46221.5 869.119  18
  -2  -4   2 1044.44 99.3916  12
   2  -4  -2 1099.16 53.7607  12
  -2  -4   2 1133.17 62.2818  24
  -2  -4   1 23305.7 407.506  24
  -2  -4   1 24577.8 512.773  12
  -2  -4   0 77804.7 1401.29  23
  -2  -4   0 78862.4 1411.81  24
  -2  -4   0 77741.5 1493.68  12
  -2  -4  -1 2030.57 92.6936  24
  -2  -4  -1 2110.78 90.4525  23
  -2  -4  -2 18942.0 380.733  27
   2   4   2 19405.3 397.799  14
   2  -4   2 18741.1 383.312  14
  -2  -4  -2 18665.9 417.585  23
  -2  -4  -2 18474.8 467.108  12
  -2  -4  -3 4809.10 151.542  27
  -2   4  -3 4684.65 145.326  27
  -2  -4  -3 4926.51 201.542  12
  -2  -4  -3 4514.97 162.099  23
   2   4   3 4096.07 151.674  13
   2  -4   3 3853.37 143.491  13
  -2   4  -4 75675.0 1347.23  27
  -2  -4  -4 73972.3 1364.14  23
   2  -4   4 67975.0 1365.53  13
   2   4   4 69309.4 1377.95  13
  -2  -4  -4 73535.1 1350.97  27
   2  -4   5 167484. 3112.39  13
   2   4   5 168897. 3119.55  13
  -2  -4  -5 172645. 3069.44  27
  -2   4  -5 173925. 3062.83  27
  -2  -4  -5 176929. 3079.74  23
  -2  -4  -6 35867.7 771.790  23
   2  -4   6 33828.0 820.522  13
  -2   4  -6 35855.6 765.728  27
  -2  -4  -6 35336.5 767.139  27
   2  -4   7 80716.7 1728.14   4
   2   4   7 72832.7 1628.12  13
  -2   4  -7 79773.7 1569.84  27
  -2  -4  -7 78270.7 1568.67  23
   2  -4   7 74585.3 1641.16  13
  -2  -4  -7 80715.7 1576.14  27
   2   4   8 6427.22 323.127  13
  -2   4  -8 7396.08 295.961  27
   2  -4   8 7356.45 371.195   4
  -2  -4  -8 8254.72 293.290   5
  -2  -4  -8 6885.39 289.692  27
   2  -4   8 7357.78 349.030  13
   2  -4   9 10130.1 449.469  13
   2   4   9 10109.6 448.363  13
   2   4   9 10452.4 325.853  26
  -2  -4  -9 10386.6 354.044   5
  -2   4  -9 11081.1 391.112  27
  -2  -4  -9 10212.1 381.593  27
   2  -4   9 10390.6 441.528  17
  -2  -4 -10 142.254 61.9001  27
   2  -4  10 104.654 69.8822  17
  -2  -4 -10 500.166 88.9617   5
  -2   4 -10 263.756 71.0226  27
   2   4  10 308.990 74.1241  26
   2   4  10 108.631 75.2858  17
   2   4  10 314.134 102.094  13
   2  -4  10 164.896 85.3117  13
  -2  -4 -11 286.395 79.0985   5
   2   4  11 310.441 97.2373  17
   2  -4  11 395.185 110.825  17
  -2  -4 -11 370.293 81.4350  27
   2  -4  11 488.280 129.091  13
  -2  -4 -12 349.906 81.4096   5
   2  -4  12 454.906 120.258  17
  -2  -4 -12 309.191 76.2535  27
   2   4  12 202.205 89.7760  17
  -2  -4 -13 12314.4 423.656  15
  -2  -4 -13 10312.0 352.728   5
  -2  -4 -13 11768.9 400.216   6
   2   4  13 10937.6 499.244  17
   2  -4  13 11853.1 534.683  17
  -2  -4 -14 3524.61 198.779   6
  -2  -4 -14 3766.89 211.365  15
   2   4  14 3771.48 281.084  17
   2  -4  14 3936.92 295.655  17
  -2  -4 -15 2333.35 147.560   6
  -2  -4 -15 2697.65 162.929  15
   2   4  15 2816.67 226.443  17
  -2  -4 -16 2848.70 143.880  15
  -2  -4 -16 2268.06 123.209   6
   2  -6 -16 1236.96 84.4978   6
   2  -6 -15 112.866 45.6931   5
   2  -6 -15 116.765 49.7939   6
   2  -6 -14 2260.17 146.743   5
   2  -6 -14 2171.55 147.682   6
   2  -6 -13 146.724 73.4921   5
   2  -6 -13 13.3595 60.8141  15
   2  -6 -12 11122.7 398.318   5
   2  -6 -12 11125.3 390.040  15
   2  -6 -11 6731.38 302.464  15
   2  -6 -11 6853.01 313.563   5
   2  -6 -10 106824. 2125.28  15
  -2  -6  10 110882. 2418.01   4
   2  -6 -10 107728. 2134.27   5
  -2  -6   9-58.2833 94.6370   4
   2  -6  -9 88.5515 73.3610  15
   2  -6  -9 23.3015 83.4622   5
  -2  -6   9 19.7433 78.9921   1
   2  -6  -8 30171.6 789.438  15
   2  -6  -8 30097.7 788.431   5
  -2  -6   8 32389.2 940.303   1
  -2  -6   8 31534.5 989.391   4
  -2  -6   7 11585.7 504.560   1
   2  -6  -7 10899.8 374.042  25
   2  -6  -7 11171.1 405.645  15
   2  -6  -6 1265.24 133.952   5
  -2  -6   6 1131.35 152.007   1
   2  -6  -6 929.596 118.320  15
   2  -6  -6 1336.81 116.723  25
  -2  -6   6 1063.04 161.254  11
   2  -6  -6 981.795 113.101   6
  -2  -6   5 1429.56 176.752  11
   2  -6  -5 1774.19 146.742   5
  -2  -6   4 47.6184 23.8488  24
   2  -6  -4 98.3211 60.4115   5
   2  -6  -4 84.8722 49.6731   6
  -2  -6   4 50.8999 63.7720  11
  -2  -6   3 53253.1 1291.61  11
   2  -6  -3 56851.3 1142.43   5
  -2  -6   3 55012.5 1048.92  24
  -2  -6   3 51352.6 1185.07   2
  -2  -6   2 6752.59 213.216  24
  -2  -6   2 6706.04 280.452   3
  -2  -6   2 7237.37 298.704   2
  -2  -6   1 99.1608 28.8852  23
  -2  -6   1-15.7752 81.6685  12
  -2  -6   1 64.1290 63.2246   3
  -2  -6   1 94.3874 67.9582   2
  -2  -6   0 28003.6 689.475   3
  -2  -6   0 29164.8 719.041   2
  -2  -6   0 29036.8 737.651  12
  -2  -6   0 28089.5 683.724   5
  -2  -6   0 29284.7 608.429  23
  -2  -6  -1 1159.13 110.511   5
   2  -6   1 1176.51 124.120  16
  -2  -6  -1 970.034 116.448  12
  -2  -6  -1 1232.93 84.4334  23
   2  -6   2 248.102 73.1690  16
  -2  -6  -2 269.701 47.1816  23
  -2  -6  -2 450.738 74.1118   6
  -2  -6  -2 265.938 64.6722  15
  -2  -6  -2 290.284 73.4670  12
   2  -6   3 16243.8 527.387   1
   2  -6   3 15650.3 519.354  16
  -2  -6  -3 14933.8 440.717   6
  -2  -6  -3 15653.8 483.819  12
  -2  -6  -3 15823.8 454.250   5
   2  -6   3 14677.1 474.458   2
  -2  -6  -3 15692.2 412.369  23
  -2  -6  -3 16301.9 468.618  15
  -2  -6  -4 45308.4 981.614  15
  -2  -6  -4 44940.2 957.853   5
  -2  -6  -4 40626.9 901.446  23
   2  -6   4 43135.5 1053.76   1
  -2  -6  -4 42696.1 943.678   6
  -2  -6  -4 39749.2 968.262  12
  -2  -6  -5 12185.7 395.223   5
   2  -6   5 11124.1 441.739   4
  -2  -6  -5 12843.0 424.928  15
  -2  -6  -5 11104.2 361.615  23
  -2  -6  -5 11690.9 389.021   6
  -2  -6  -5 10799.8 402.153  12
  -2  -6  -5 11160.6 341.599  25
   2  -6   5 12067.2 468.654   1
  -2  -6  -6 90.8050 45.7004  25
  -2  -6  -6 198.991 76.6460  15
  -2  -6  -6 106.425 67.4607   5
  -2  -6  -6 148.078 68.8183  12
   2  -6   6 182.057 69.5857   4
   2  -6   6 97.9241 71.7360   1
  -2  -6  -6 115.633 46.6905  23
   2  -6   7 11953.3 501.808   4
  -2  -6  -7 12813.4 424.443   5
  -2  -6  -7 11486.9 442.639  12
  -2  -6  -7 13232.7 456.894  15
  -2  -6  -7 11524.9 374.263  25
  -2  -6  -8 1883.84 175.157  15
  -2  -6  -8 1726.82 160.007   6
   2  -6   8 1615.71 190.941   4
  -2  -6  -8 1422.32 157.604  12
  -2  -6  -8 1867.23 161.244   5
  -2  -6  -9 4824.14 272.676  15
  -2  -6  -9 4753.47 256.337   6
  -2  -6  -9 4852.72 252.430   5
  -2  -6 -10 14098.9 458.383   5
  -2  -6 -10 13866.9 488.443  15
  -2  -6 -10 13782.5 467.625   6
  -2  -6 -11 81.3930 74.5677   5
  -2  -6 -11 195.866 90.5674   6
  -2  -6 -12 15846.4 485.682   6
  -2  -6 -12 15598.4 459.871   5
  -2  -6 -13 15103.2 444.333   6
  -2  -6 -13 15865.7 463.911  15
  -2  -6 -14 13290.2 378.656   6
  -2  -6 -14 14546.4 397.835  15
  -2  -6 -15 330.610 58.9200  15
  -2  -6 -15 316.761 57.8982   6
   2  -8 -14 293.223 51.6979   3
   2  -8 -14 202.718 41.5094   5
   2  -8 -13 2517.03 134.892   6
   2  -8 -13 2559.52 144.016   3
   2  -8 -13 2465.00 135.226   5
   2  -8 -12 1795.43 137.525   3
   2  -8 -12 1575.44 122.933   6
   2  -8 -12 1711.35 129.225   5
   2  -8 -11 338.902 77.2894   6
   2  -8 -11 379.067 95.9803   3
   2  -8 -11 367.460 83.7425   5
   2  -8 -10 14754.7 469.557   5
   2  -8 -10 14410.0 453.904   6
   2  -8 -10 14860.2 482.755   3
  -2  -8   9 3373.11 273.928   4
   2  -8  -9 3152.86 199.380   6
   2  -8  -9 3095.56 218.424   3
   2  -8  -8 5788.58 280.752   6
   2  -8  -8 6061.37 308.925   3
  -2  -8   7 579.415 129.372   4
   2  -8  -7 243.405 108.431   3
   2  -8  -7 427.648 95.9830   6
   2  -8  -7 341.043 102.221   5
  -2  -8   6 13036.3 569.615   4
   2  -8  -6 12765.6 456.058   5
   2  -8  -6 13179.1 466.641   3
   2  -8  -6 12213.7 429.457   6
  -2  -8   6 13839.4 584.292   1
   2  -8  -6 12026.7 435.147   2
  -2  -8   5 746.818 140.652   4
   2  -8  -5 773.272 108.547   6
  -2  -8   5 1074.46 175.151  11
  -2  -8   5 1007.68 166.654   1
   2  -8  -5 794.595 126.828   2
   2  -8  -5 686.688 134.391   3
   2  -8  -5 678.591 117.819   5
   2  -8  -4 41723.3 936.848  25
   2  -8  -4 38964.1 961.478   3
   2  -8  -4 39428.2 955.636   5
  -2  -8   4 39325.5 1092.09   4
   2  -8  -4 39198.1 956.124   2
  -2  -8   3 72011.5 1661.76   1
   2  -8  -3 67925.4 1466.27   3
   2  -8  -3 69185.3 1457.88   5
   2  -8  -3 68265.0 1420.26  25
  -2  -8   3 68179.2 1574.33   2
  -2  -8   3 73084.2 1695.83  11
   2  -8  -3 68195.2 1466.82   2
  -2  -8   2 12850.1 486.378  16
  -2  -8   2 12761.1 507.067   2
   2  -8  -2 13792.7 517.537  16
   2  -8  -2 12537.7 439.003   3
   2  -8  -2 12473.7 446.145   2
   2  -8  -2 13261.9 434.956   5
   2  -8  -2 13656.1 413.786  25
  -2  -8   2 12856.2 553.453  11
   2  -8  -1 2434.49 195.405   2
  -2  -8   1 2583.04 227.802   2
  -2  -8   1 2767.81 246.322  11
   2  -8  -1 2876.06 231.486  16
   2  -8  -1 2570.93 191.031   3
  -2  -8   1 2835.21 219.947   3
   2  -8  -1 2769.34 182.084   5
  -2  -8   1 2894.42 218.242  16
   2  -8   0 6422.73 342.983  16
  -2  -8   0 6005.24 325.489   2
   2  -8   0 5610.21 301.325   1
   2  -8   0 6019.47 288.503   3
   2  -8   0 6566.51 314.404   2
  -2  -8   0 5958.32 309.729   3
  -2  -8   0 6523.16 324.817  16
   2  -8   1 436.293 117.557  16
  -2  -8  -1 360.078 98.4593  16
   2  -8   1 359.649 88.0341   1
  -2  -8  -1 429.622 116.522   2
   2  -8   1 241.549 91.5388   2
  -2  -8  -1 253.495 102.322   3
  -2  -8  -2-21.1164 90.6132   2
   2  -8   2-7.96694 55.7482   1
  -2  -8  -2 6.31014 89.9918   3
  -2  -8  -2-29.7752 84.5333   5
   2  -8   2 17.5723 80.8828  16
   2  -8   3 109.363 73.9625   1
  -2  -8  -3 221.608 104.313   2
  -2  -8  -4 22249.2 592.005  25
   2  -8   4 23524.2 739.170   1
  -2  -8  -5 72973.7 1497.65  25
  -2  -8  -5 74454.5 1569.49   5
   2  -8   5 75415.3 1696.75   1
  -2  -8  -6 4038.06 247.311   5
  -2  -8  -6 4052.87 219.752  25
  -2  -8  -7 3382.85 200.636  25
  -2  -8  -7 3432.51 227.078   5
  -2  -8  -8 2898.75 225.125   3
  -2  -8  -8 3320.93 228.905  15
  -2  -8  -8 3113.73 212.274   6
  -2  -8  -8 2975.66 208.431   5
  -2  -8  -9 368.517 113.700   3
  -2  -8  -9 433.312 97.3220   5
  -2  -8  -9 325.189 98.8025  15
  -2  -8 -10 5948.65 265.957   5
  -2  -8 -10 6114.19 287.779   3
  -2  -8 -11 409.763 80.6033   5
  -2  -8 -11 430.625 101.614   3
  -2  -8 -12 2769.82 167.116   3
  -2  -8 -12 2797.26 149.656   5
  -2  -8 -13 91.4788 55.3626   3
   2 -10 -10 1052.64 98.8801  16
   2 -10  -9 235.790 62.4873   5
   2 -10  -8 1537.33 125.803   5
   2 -10  -8 1764.75 132.298   3
   2 -10  -7 840.958 104.781   5
   2 -10  -7 738.087 119.475  16
   2 -10  -7 732.827 105.179   3
  -2 -10   6 2605.48 220.343   1
   2 -10  -6 2407.03 175.880   3
   2 -10  -6 2195.23 163.388   5
   2 -10  -6 2615.03 208.274  16
   2 -10  -5-25.7093 72.9917   3
  -2 -10   5-34.6182 82.2857   1
   2 -10  -5-41.5990 60.5101  25
   2 -10  -5 7.64881 83.3150  16
   2 -10  -4 86.4531 85.5141   3
   2 -10  -4 4.79535 56.6093  25
   2 -10  -4-40.5213 95.6712  16
  -2 -10   4-27.3071 73.8992   1
  -2 -10   3 37872.3 1028.77   1
   2 -10  -3 38051.5 1008.43  16
   2 -10  -3 36183.3 847.114  25
   2 -10  -2 7485.79 301.760  25
  -2 -10   2 8248.19 415.603   1
   2 -10  -2 8058.54 409.470  16
   2 -10  -1 6649.86 274.193  25
   2 -10  -1 6236.68 364.203  16
  -2 -10   1 6433.66 356.221   2
  -2 -10   1 5769.98 346.560   1
  -2 -10   0 6076.99 342.222   2
   2 -10   0 6287.10 263.155  25
  -2 -10   0 5465.96 312.342  16
  -2 -10   0 5378.14 327.744   1
  -2 -10  -1 1083.14 150.285   1
   2 -10   1 1555.71 131.800  25
  -2 -10  -1 1183.45 178.560   2
  -2 -10  -1 1646.01 136.446  25
  -2 -10  -1 1410.06 166.607  16
  -2 -10  -2 1696.72 188.815   3
  -2 -10  -2 1762.28 142.357  25
  -2 -10  -2 1848.50 198.502   2
   2 -10   2 1840.55 139.102  25
  -2 -10  -2 1769.78 182.343  16
  -2 -10  -3 7488.36 361.529   2
  -2 -10  -3 7309.33 291.152  25
  -2 -10  -3 6776.94 338.191   3
  -2 -10  -3 7537.66 359.146  16
  -2 -10  -4 57.2260 83.8720  16
  -2 -10  -4-9.15128 59.5698  25
  -2 -10  -4 26.4813 90.8515   2
  -2 -10  -4-6.35328 104.624   3
  -2 -10  -5 6179.13 308.088   2
  -2 -10  -5 6900.16 274.239  25
  -2 -10  -5 6411.14 313.409   3
  -2 -10  -5 6630.03 326.899  16
  -2 -10  -6 3979.02 236.844   3
  -2 -10  -6 3560.81 232.259  16
  -2 -10  -6 4098.19 237.408   2
  -2 -10  -7 192.641 74.8167   2
  -2 -10  -7 113.296 72.1372  16
  -2 -10  -8 241.944 74.0290  16
  -2 -10  -9 1699.64 130.574  16
  -2 -10 -10 270.391 57.4361  16
  -2 -12   4 198.338 41.6587  25
  -2 -12   3 4478.06 165.360  25
  -2 -12   2 4430.92 168.470  25
  -2 -12  -1 290.997 52.9999  25
  -2 -12  -2 50.8001 36.6771  25
   3  -1 -19 1.43866 26.7805  28
   3   1 -19 4.22723 26.6541  28
   3  -1 -18 1765.43 111.672  28
   3   1 -18 1840.18 112.536  28
  -3  -1  18 1611.38 155.114  17
  -3   1  18 1527.87 151.298  17
  -3  -1  17 394.824 109.723  17
   3   1 -17 475.560 78.9985  28
  -3   1  17 539.861 121.416  17
  -3   1  16 170.995 102.404  17
  -3  -1  16 149.768 101.652  17
  -3  -1  15 1004.42 176.878  17
  -3   1  15 1098.76 179.145  17
  -3  -1  14 2626.67 273.769  17
  -3   1  14 2498.79 270.235  17
  -3   1  13 10887.6 535.494  18
  -3   1  13 11916.9 564.561  17
  -3  -1  13 11706.4 549.177  18
  -3  -1  13 11048.2 544.909  17
  -3   1  12 12226.8 541.986  18
  -3  -1  12 10639.1 470.637   4
  -3   1  12 12368.0 561.544  17
   3   1 -12 12043.6 464.558  27
  -3  -1  12 11692.2 530.846  18
  -3  -1  12 11489.9 543.237  17
   3  -1 -12 11879.6 463.788  27
  -3  -1  11 10567.9 479.145  18
   3   1 -11 9744.35 398.925  27
   3  -1 -11 9989.28 403.110  27
  -3   1  11 9993.52 462.038  18
  -3  -1  11 10073.3 479.704  17
  -3   1  11 9357.80 464.768  17
  -3  -1  11 8735.32 411.872   4
  -3  -1  10 51565.9 1253.82  18
  -3  -1  10 49431.4 1213.39   4
   3  -1 -10 51773.2 1168.20  27
   3   1 -10 52058.5 1168.94  27
  -3  -1  10 49942.4 1266.80  17
  -3   1  10 50463.7 1271.79  17
  -3   1  10 52901.0 1264.00  18
   3   1  -9 7374.37 308.871  27
  -3  -1   9 6929.97 348.993  17
  -3   1   9 6962.79 349.390  17
   3  -1  -9 7728.28 315.524  27
  -3   1   9 7556.36 349.403  18
  -3  -1   9 7475.69 350.822  18
   3   1  -8 77.5024 51.2470  27
  -3   1   8 244.477 72.2955  18
   3  -1  -8 73.5264 49.6940  27
  -3  -1   8 143.234 62.9392  18
   3   1  -7 71001.8 1413.47  27
  -3   1   7 70056.0 1462.08  18
  -3  -1   7 70984.7 1462.25  18
   3  -1  -7 72534.6 1416.34  27
   3  -1  -6 253449. 4458.43  27
  -3  -1   6 252862. 4503.21  18
  -3   1   6 255162. 4501.68  18
   3   1  -6 252024. 4454.30  27
  -3  -1   5 33435.3 739.226  18
   3  -1  -5 33155.6 703.124  27
  -3   1   5 32977.9 736.165  18
   3   1  -5 32645.8 699.766  27
  -3  -1   4 128678. 2315.77  18
   3  -1  -4 128901. 2278.29  27
  -3   1   4 128028. 2313.67  18
   3   1  -4 125490. 2277.59  27
  -3   1   3 39984.9 798.526  18
  -3  -1   3 39792.1 798.599  18
  -3  -1   3 40435.5 821.868  12
  -3  -1   2 18029.1 399.256  18
  -3   1   2 17549.4 395.951  18
  -3  -1   2 17657.3 411.514  12
  -3  -1   1 27078.1 562.507  12
  -3   1   1 28003.4 514.377  12
  -3  -1   0 172034. 2996.83  24
  -3  -1   0 175031. 3037.65  12
  -3   1   0 177235. 2982.31  12
   3  -1   0 171239. 3045.52  14
   3   1   0 168224. 3045.82  14
   3  -1   0 176416. 2996.54  19
   3   1   0 179329. 2997.32  19
   3  -1   1 261265. 4910.83  13
   3   1   1 260930. 4911.21  13
  -3  -1  -1 293085. 4873.41  24
  -3   1  -1 295592. 4839.98  24
   3   1   3 999999. 16990.5  13
  -3   1  -4 19799.6 372.455  23
  -3  -1  -4 18356.0 387.910  23
   3  -1   4 14758.8 430.942  13
   3   1   4 16257.4 440.900  13
  -3  -1  -5 22044.1 475.845  23
  -3   1  -6 32533.1 727.185  27
  -3  -1  -6 31689.9 668.761  23
  -3  -1  -6 31737.1 725.044  27
  -3   1  -7 7906.73 295.537  27
  -3  -1  -7 7735.68 253.885  23
  -3  -1  -7 7618.60 294.308  27
  -3  -1  -8 21149.3 593.331  27
  -3   1  -8 22390.6 602.599  27
  -3   1  -9 25729.2 688.703  27
   3   1   9 23297.5 730.276  17
   3  -1   9 22607.7 730.760  17
  -3  -1  -9 25674.7 692.454  27
  -3   1 -10 1379.81 143.932  27
   3   1  10 1098.45 105.936  26
   3  -1  10 1121.97 159.831  13
   3  -1  10 1334.17 176.137  17
   3   1  10 1261.72 170.480  17
   3   1  10 1049.41 158.167  13
  -3  -1 -10 1316.78 142.960  27
  -3   1 -11 7468.76 351.495  27
   3   1  11 7004.31 412.743  13
   3  -1  11 6950.01 411.975  13
   3   1  11 6886.17 405.076  17
  -3  -1 -11 7358.81 349.042  27
   3  -1  11 7405.38 422.241  17
   3  -1  12 6391.55 418.858  13
  -3   1 -12 6475.76 339.991  27
   3  -1  12 6956.61 426.114  17
  -3  -1 -12 7070.84 356.299  27
   3   1  12 6439.44 411.337  17
   3   1  12 6962.14 434.446  13
  -3  -1 -13 487.901 105.603  27
   3   1  13 628.364 153.136  17
   3   1  13 533.364 151.562  13
   3  -1  13 679.690 159.999  17
   3  -1  13 519.643 148.023  13
  -3   1 -13 435.039 101.130  27
   3   1  14 204.922 114.641  17
   3  -1  14 133.032 106.306  17
   3  -1  15 7057.06 425.087  17
   3   1  15 7459.78 436.247  17
   3  -1  16-39.5704 89.0218  17
   3   1  16 59.3539 83.6838  17
   3  -1  17 893.227 139.643  17
   3   1  17 800.180 134.354  17
   3   1  18 2782.00 185.035  17
   3  -1  18 2912.67 190.506  17
   3   3 -18-20.9804 26.7370  28
   3   3 -17 2738.61 132.544  28
  -3   3  17 2829.08 198.866  17
   3  -3 -16 1001.58 103.531  28
  -3  -3  16 830.157 138.809  17
   3   3 -16 902.674 99.6601  28
  -3   3  16 894.324 142.647  17
   3  -3 -16 595.389 77.7607   5
  -3   3  15 1063.69 170.724  17
   3  -3 -15 1093.77 122.988  28
  -3  -3  15 753.268 152.560  17
   3   3 -15 941.940 113.479  28
  -3   3  14 34526.1 1021.93  17
  -3  -3  14 35804.3 1050.40  17
  -3  -3  13 9954.87 492.729  17
  -3  -3  13 10773.6 498.412   4
  -3   3  13 9799.39 484.944  17
   3  -3 -12 5381.82 247.680  15
  -3   3  12 6299.19 379.225  17
  -3  -3  12 5970.10 372.756  17
  -3  -3  11 145.808 86.9617   4
  -3   3  11 152.700 80.7620  17
  -3   3  11 54.3410 58.3330  18
  -3  -3  11 204.086 85.4231  18
   3  -3 -11 105.831 65.2079  15
  -3  -3  11 165.876 84.7122  17
  -3   3  10 5928.75 330.967  18
  -3   3  10 6161.21 346.469  17
  -3  -3  10 6800.87 380.402   4
  -3  -3  10 5931.39 347.250  17
  -3  -3  10 6198.48 340.964  18
   3  -3 -10 5629.62 245.469  15
   3  -3  -9 4775.44 217.470  15
  -3   3   9 5542.95 298.056  18
   3  -3  -9 5221.60 253.871  27
  -3  -3   9 5458.82 300.943  18
  -3   3   9 5169.04 299.472  17
  -3  -3   9 5304.45 290.079   1
  -3  -3   9 5220.86 303.180  17
   3  -3  -8 1453.88 126.351  27
  -3  -3   8 1389.45 157.329  11
  -3   3   8 1441.25 143.445  18
  -3  -3   8 1400.77 144.145  18
   3   3  -8 1348.75 121.324  27
  -3   3   7 6436.95 282.931  18
  -3  -3   7 6527.92 285.548  18
   3  -3  -7 6808.43 262.237  27
  -3   3   6 11577.6 371.397  18
  -3  -3   6 11888.2 379.409  18
  -3  -3   5 89428.7 1710.46  18
  -3   3   5 90253.8 1711.41  18
  -3   3   4 113529. 2075.02  18
  -3  -3   4 113630. 2076.63  18
  -3  -3   3 52480.2 1003.80  18
  -3  -3   3 51574.2 1078.89  12
  -3   3   3 50820.0 999.464  18
  -3  -3   2 6.89150 44.6196  12
  -3   3   2 94.1271 28.0787  18
  -3  -3   2 39.5189 25.1882  18
   3  -3  -1 31542.8 572.406  19
  -3  -3   1 31974.2 688.135  12
   3   3  -1 31564.2 573.614  19
  -3  -3   1 30166.3 609.048  24
  -3   3   1 31417.9 616.118  18
  -3  -3   1 30405.1 615.142  18
  -3  -3   0 64123.0 1184.90  24
  -3  -3   0 67619.4 1259.59  12
   3  -3   1 97577.2 1745.04  14
   3   3   1 96307.4 1753.90  14
  -3  -3  -1 99514.0 1799.80  12
  -3  -3  -1 96667.3 1733.77  24
  -3  -3  -1 97568.1 1726.78  23
  -3  -3  -2 16305.2 367.225  23
  -3  -3  -2 17145.0 424.340  12
   3  -3   3 79069.4 1495.03  13
   3   3   3 80483.6 1502.31  13
  -3   3  -4 30272.6 635.383  27
  -3  -3  -4 30515.9 639.396  27
   3   3   4 28146.2 674.052  13
   3  -3   4 28303.0 672.055  13
   3   3   5 138825. 2700.76  13
  -3   3  -5 152623. 2651.15  27
  -3  -3  -5 146786. 2650.09  27
   3  -3   5 144774. 2711.49  13
  -3   3  -6 27424.9 643.949  27
  -3  -3  -6 26699.9 641.020  27
  -3  -3  -6 27185.0 612.920  23
   3   3   6 25494.9 689.953  13
   3  -3   6 26860.9 697.482  13
  -3  -3  -7 2856.85 155.942  23
  -3   3  -7 2732.99 170.493  27
   3  -3   7 2696.90 197.792  13
   3   3   7 2548.24 191.504  13
  -3  -3  -7 2768.81 172.424  27
   3  -3   8 2365.97 197.320  17
   3  -3   8 2397.90 203.116  13
   3   3   8 2225.43 196.351  13
  -3  -3  -8 2633.98 159.729  23
  -3  -3  -8 2828.97 184.570  27
  -3   3  -8 2720.29 180.251  27
   3  -3   9 37792.4 1053.18  13
  -3  -3  -9 40957.5 859.612   5
  -3  -3  -9 38628.7 936.846  27
   3   3   9 38384.7 1051.28  13
   3   3   9 40598.0 848.484  26
   3  -3   9 36989.4 1022.76  17
   3   3   9 37331.0 1012.07  17
  -3   3  -9 38990.2 937.129  27
   3  -3  10 6784.54 394.388  13
   3   3  10 5924.36 367.001  13
   3   3  10 6879.48 264.809  26
   3  -3  10 6161.39 368.668  17
   3   3  10 5803.62 354.554  17
  -3  -3 -10 6460.84 312.080  27
  -3   3 -10 6920.71 320.879  27
   3   3  11 8736.04 314.956  26
   3   3  11 10063.5 508.501  13
   3   3  11 9074.57 458.877  17
   3  -3  11 8457.28 459.170  17
  -3   3 -11 8478.47 379.425  27
   3  -3  11 9414.35 497.144  13
  -3  -3 -11 8571.21 381.028  27
   3  -3  12 12245.0 601.004  13
   3  -3  12 12152.5 575.467  17
   3   3  12 12924.5 607.454  13
   3   3  12 11922.8 557.072  17
  -3   3 -12 12243.4 471.180  27
  -3  -3 -12 11942.2 470.519  27
   3  -3  13 20059.9 754.133  17
  -3  -3 -13 18273.9 526.480   6
   3   3  13 19645.8 730.347  17
   3  -3  14 12295.6 553.383  17
   3   3  14 10872.0 514.145  17
  -3  -3 -15 524.118 78.1891   6
   3   3  15 964.592 156.100  17
   3  -3  15 755.769 146.088  17
  -3  -3 -16 165.199 56.1919  15
   3   3  16 193.652 88.3615  17
   3  -3  16 284.042 92.5699  17
   3   3  17 5770.76 271.256  17
   3  -5 -17 708.580 60.2774   6
   3  -5 -16 31.7004 41.4815   6
   3  -5 -16 30.4397 37.8175   5
   3  -5 -15 201.631 62.1875   5
   3  -5 -15 170.971 63.3966   6
   3  -5 -14 89.0736 65.8434   5
  -3  -5  13 20.7618 69.7898   4
   3  -5 -13-13.3016 52.6946  15
   3  -5 -13-15.3948 69.3569   5
   3  -5 -12 5168.12 249.671  15
  -3  -5  12 6496.29 399.808   4
  -3  -5  11 1697.85 219.623   4
   3  -5 -11 1543.90 140.787  15
   3  -5 -10 35364.6 844.771  15
  -3  -5  10 34607.4 1075.75   4
  -3  -5   9 2829.98 238.175   1
   3  -5  -9 2168.68 163.686  15
  -3  -5   8 10633.2 498.415  11
  -3  -5   8 10574.2 465.683   1
   3  -5  -8 10450.3 368.271  15
  -3  -5   7 31087.8 860.881   1
   3  -5  -7 28905.0 719.081  15
  -3  -5   6 6459.05 331.637   1
   3  -5  -6 5906.82 257.935  15
  -3  -5   5 21052.6 622.609   2
  -3  -5   5 24166.9 530.057  24
   3  -5  -5 21310.3 564.255  15
  -3  -5   5 23356.9 716.013  11
  -3  -5   5 22902.1 669.265   1
  -3  -5   4 4691.66 176.279  24
  -3  -5   3 74.7002 29.7803  24
  -3  -5   3 11.2324 62.6220  12
  -3  -5   2 3946.89 149.294  24
  -3  -5   2 3689.64 212.451  12
  -3  -5   1 99268.5 1798.11  23
  -3  -5   1 100789. 1816.38  24
  -3  -5   1 100551. 1956.45  12
  -3  -5   0 230222. 3945.81  23
  -3  -5   0 227444. 4086.87  12
  -3  -5   0 223064. 3954.98  24
  -3  -5  -1 25053.7 648.217  12
  -3  -5  -1 26046.4 554.996  23
  -3  -5  -1 25357.3 562.853  24
  -3  -5  -2 30017.9 636.513  23
  -3  -5  -2 29283.4 723.348  12
  -3  -5  -3 369.065 78.2952  12
  -3  -5  -3 428.656 56.8669  23
  -3  -5  -4 16198.9 419.456  23
  -3  -5  -4 15199.6 481.387  12
  -3  -5  -5 10220.2 338.105  23
  -3  -5  -5 12689.1 377.541   5
  -3  -5  -5 12516.6 378.381   6
   3  -5   5 10353.1 416.647   1
  -3  -5  -5 10958.6 400.371  12
  -3  -5  -5 12842.1 406.663  15
  -3  -5  -6 24171.0 693.117  12
  -3  -5  -6 28508.3 699.600  15
  -3  -5  -6 27789.3 657.269   5
   3  -5   6 24651.7 733.324   4
  -3  -5  -6 24616.1 630.382  23
  -3  -5  -6 25779.6 650.105   6
  -3  -5  -7 2937.62 179.241  23
  -3  -5  -7 3016.56 183.490   5
  -3  -5  -7 2802.43 156.605  25
   3  -5   7 2820.93 226.652   4
  -3  -5  -7 2811.51 181.607   6
  -3  -5  -8 123.159 70.1160   6
  -3  -5  -8 185.005 73.2337   5
  -3  -5  -9 16886.8 515.154   6
  -3  -5  -9 17264.7 507.087   5
   3   5   9 16796.0 456.066  26
  -3  -5 -10 18171.5 552.709   6
   3   5  10 18677.9 505.261  26
  -3  -5 -10 19249.1 542.785   5
  -3  -5 -11 8372.59 324.125   5
  -3  -5 -11 9092.15 353.638   6
  -3  -5 -12 6120.49 261.303   5
  -3  -5 -12 6599.75 290.926   6
  -3  -5 -13 4409.17 226.013   6
  -3  -5 -14 1844.31 144.416  15
  -3  -5 -14 1557.93 127.868   6
  -3  -5 -15 3182.03 163.451  15
  -3  -5 -15 2438.22 137.125   6
  -3  -5 -16 2028.59 107.390   3
  -3  -5 -16 2381.98 118.002  15
   3  -7 -15-4.35018 37.7563   3
   3  -7 -15 4.07068 30.4693   5
   3  -7 -15-4.31472 32.7004   6
   3  -7 -14 1145.98 96.9641   6
   3  -7 -14 1156.54 95.4775   5
   3  -7 -13 366.665 73.2664   6
   3  -7 -13 363.211 75.5165   5
   3  -7 -12 336.065 84.5540   5
   3  -7 -12 323.671 78.8319   6
  -3  -7  11-31.4965 72.0381   4
   3  -7 -11 61.1964 67.1259   6
   3  -7 -11-32.8294 69.2265   5
   3  -7 -10 18449.4 558.318   6
  -3  -7  10 22678.5 795.085   4
  -3  -7   9 761.280 152.442   1
  -3  -7   9 742.937 159.051   4
   3  -7  -9 698.166 112.005   6
  -3  -7   8 490.906 130.708   4
  -3  -7   8 415.534 122.115   1
   3  -7  -8 771.809 126.991   5
  -3  -7   8 545.780 139.197  11
   3  -7  -8 437.623 95.9509   6
   3  -7  -7 5923.02 297.795   5
  -3  -7   7 6830.44 415.768  11
   3  -7  -7 5503.95 272.639   6
  -3  -7   7 6489.24 385.545   1
  -3  -7   6 3185.64 283.997  11
   3  -7  -6 2362.14 171.922   6
  -3  -7   6 2744.15 252.416   1
   3  -7  -6 2880.51 203.590   5
   3  -7  -6 2445.88 174.247  25
   3  -7  -5 19357.9 548.790   6
  -3  -7   5 22479.1 779.131  11
   3  -7  -5 19745.1 575.501   3
   3  -7  -5 21447.4 597.401   5
   3  -7  -5 20337.5 557.780  25
   3  -7  -4 2461.53 159.303  25
   3  -7  -4 2821.57 185.680   3
   3  -7  -4 2907.36 171.842   6
   3  -7  -4 2898.09 189.356   5
  -3  -7   4 2759.01 251.761  11
   3  -7  -3 19295.5 501.573  25
   3  -7  -3 17198.1 475.933   6
  -3  -7   3 19131.8 688.979  11
   3  -7  -3 19058.7 526.297   5
   3  -7  -3 17384.5 508.457   3
   3  -7  -2 20573.5 525.143  25
   3  -7  -2 21489.5 634.534  16
   3  -7  -2 20009.7 542.360   3
  -3  -7   2 19985.7 602.458   3
   3  -7  -2 19918.1 540.669   5
   3  -7  -1 15445.2 441.940   5
  -3  -7   1 15157.7 531.886  12
   3  -7  -1 15481.8 449.952   3
  -3  -7   1 15327.3 485.989  16
   3  -7  -1 16999.0 549.330  16
  -3  -7   0 14607.9 514.633  12
   3  -7   0 14267.8 431.879   3
   3  -7   0 14784.9 416.926   5
   3  -7   0 14460.5 457.940   2
   3  -7   0 16004.0 537.065  16
   3  -7   1 4669.60 260.013   1
   3  -7   1 4592.50 226.567   3
   3  -7   1 4604.55 245.975   2
  -3  -7  -1 4647.18 277.563  12
  -3  -7  -1 5501.40 285.795   2
  -3  -7  -1 4965.19 198.442  23
   3  -7   1 5139.29 293.603  16
  -3  -7  -2 2861.23 215.706  12
   3  -7   2 2879.83 208.736   1
   3  -7   2 3137.95 242.059  16
  -3  -7  -2 2939.44 201.462   3
  -3  -7  -2 3027.74 157.359  23
  -3  -7  -3 43.3736 65.2879   5
  -3  -7  -3 50.3678 76.8002   3
  -3  -7  -3-20.8871 61.1787  12
   3  -7   3 7.30521 50.1250   1
  -3  -7  -3 11.1904 54.8343  15
  -3  -7  -3-4.03150 32.2596  23
  -3  -7  -4 4835.71 286.059  12
   3  -7   4 4747.40 287.684   1
  -3  -7  -4 4573.89 219.727  23
  -3  -7  -4 5307.12 276.095   3
  -3  -7  -4 4900.83 216.262  25
  -3  -7  -4 5447.20 267.210   5
  -3  -7  -4 4919.19 260.167  15
  -3  -7  -5 15815.1 515.679  15
  -3  -7  -5 14955.3 455.504  23
  -3  -7  -5 14126.9 527.294  12
  -3  -7  -5 14765.5 488.673   6
  -3  -7  -5 15682.7 493.414   5
  -3  -7  -5 15384.8 440.846  25
   3  -7   5 14774.4 555.172   1
  -3  -7  -5 15248.5 504.706   3
  -3  -7  -6 2595.80 208.056   3
  -3  -7  -6 2465.97 188.141   5
  -3  -7  -6 2269.07 154.993  25
  -3  -7  -6 2412.62 196.760  15
  -3  -7  -7 18623.0 589.978  15
  -3  -7  -7 18071.0 575.143   3
  -3  -7  -7 18013.8 548.728   5
  -3  -7  -7 17853.9 510.478  25
  -3  -7  -8 1652.31 163.895   6
  -3  -7  -8 1383.42 148.923   5
  -3  -7  -8 1685.74 170.289  15
  -3  -7  -9 6249.04 299.182   6
  -3  -7  -9 6075.51 285.975   5
  -3  -7  -9 6436.44 317.821  15
  -3  -7 -10 1885.16 164.624   6
  -3  -7 -10 1556.12 163.543  15
  -3  -7 -10 1882.92 157.408   5
  -3  -7 -11 349.539 93.7263  15
  -3  -7 -11 301.195 101.187   3
  -3  -7 -11 297.999 93.1592   6
  -3  -7 -11 361.828 83.7886   5
  -3  -7 -12 11523.6 378.894   3
  -3  -7 -12 11659.5 383.815  15
  -3  -7 -12 11276.4 366.406   6
  -3  -7 -13 2756.57 160.956   3
  -3  -7 -13 2215.85 125.085   5
  -3  -7 -14-18.4610 49.2269   3
   3  -9 -11 197.925 60.8258  16
   3  -9 -10 1324.02 118.198   5
   3  -9 -10 1191.10 113.827   3
   3  -9 -10 1193.96 124.606  16
  -3  -9   9 155.330 73.1025   4
   3  -9  -9 128.232 67.1410   5
   3  -9  -9 117.248 71.0878  16
   3  -9  -9 139.143 75.5121   3
   3  -9  -8 120.129 77.2136  16
   3  -9  -8 125.570 80.9418   3
  -3  -9   8 169.800 78.1982   4
   3  -9  -8 187.074 76.3654   5
  -3  -9   7 80.4107 68.2774   4
   3  -9  -7 119.161 90.5018   3
   3  -9  -7 48.6090 69.1444   5
   3  -9  -7 65.9143 81.6605  16
  -3  -9   6 394.436 106.158   4
   3  -9  -6 199.520 93.7052   3
   3  -9  -6 200.472 80.2670   5
  -3  -9   6 297.258 106.289   1
  -3  -9   5 1238.80 179.896  11
   3  -9  -5 1019.78 127.523   5
  -3  -9   5 1163.00 159.092   4
   3  -9  -5 991.873 134.701   3
  -3  -9   5 1420.61 191.746   1
   3  -9  -5 1154.99 125.749  25
  -3  -9   4 7311.42 423.281  11
  -3  -9   4 7341.98 419.307   1
   3  -9  -4 7704.01 329.399   3
   3  -9  -4 6889.10 300.218  25
   3  -9  -4 7606.82 322.991   5
   3  -9  -4 7853.97 404.084  16
   3  -9  -3 12049.8 435.584   3
   3  -9  -3 13712.6 543.090  16
  -3  -9   3 13216.6 542.257   2
   3  -9  -3 13061.2 425.289  25
   3  -9  -3 11955.1 424.115   5
  -3  -9   3 14209.0 598.103  11
  -3  -9   3 13178.2 574.828   1
   3  -9  -2 4363.93 224.121  25
   3  -9  -2 4090.18 244.105   3
  -3  -9   2 4410.61 312.300   2
  -3  -9   2 4425.91 325.426   1
  -3  -9   2 4371.57 322.404  11
   3  -9  -2 4618.12 314.898  16
   3  -9  -1 4639.21 227.804  25
  -3  -9   1 4754.15 328.598  11
   3  -9  -1 3816.70 237.470   3
  -3  -9   1 4544.22 327.454   1
   3  -9  -1 4726.70 323.245  16
  -3  -9   1 4704.84 280.971  16
  -3  -9   1 4658.85 315.410   2
  -3  -9   0 12074.4 511.244   2
   3  -9   0 12906.1 545.358  16
   3  -9   0 12893.5 406.547  25
  -3  -9   0 12475.8 494.569   3
  -3  -9   0 11627.7 524.931  11
  -3  -9   0 13464.0 489.919  16
  -3  -9  -1 482.717 140.816   2
  -3  -9  -1 596.394 117.315  16
  -3  -9  -1 519.737 139.491   3
  -3  -9  -1 531.916 118.409  11
  -3  -9  -2 4739.12 306.414   2
  -3  -9  -2 5065.02 291.437  16
  -3  -9  -3 13272.2 419.201  25
  -3  -9  -3 12513.7 486.258  16
  -3  -9  -3 13517.5 519.647   2
  -3  -9  -4 18039.8 609.639   2
  -3  -9  -4 16552.9 490.920  25
  -3  -9  -5 15199.1 460.069  25
  -3  -9  -5 15536.0 558.315   2
  -3  -9  -6 11624.0 389.439  25
  -3  -9  -6 12360.4 456.109   3
  -3  -9  -6 12382.7 475.535   2
  -3  -9  -7 224.175 93.5902   5
  -3  -9  -7 343.451 114.027   2
  -3  -9  -7 532.559 122.479   3
  -3  -9  -8 1795.42 168.239   3
  -3  -9  -8 1905.88 156.502   5
  -3  -9  -8 1894.73 176.630   2
  -3  -9  -9 3058.24 194.061   3
  -3  -9  -9 2769.21 191.763   2
  -3  -9 -10 8862.55 305.910   3
  -3  -9 -10 7721.28 294.534   2
  -3  -9 -11 159.333 56.2912   2
  -3  -9 -11 158.208 62.6810   3
  -3  -9 -12 976.281 79.2320   3
   3 -11  -6 534.347 94.1266  16
   3 -11  -5 804.498 116.171  16
   3 -11  -4 51.2822 69.8289  16
  -3 -11   4 56.2352 66.9765   1
  -3 -11   3 1234.10 139.208   1
  -3 -11   2 1555.99 158.830   1
   3 -11  -2 1602.85 120.186  25
   3 -11  -1 2112.54 137.461  25
  -3 -11   1 2251.35 145.007  25
  -3 -11   0 2691.12 157.449  25
  -3 -11  -1 3248.53 172.277  25
  -3 -11  -1 3128.70 220.721   2
  -3 -11  -2 3052.86 165.073  25
  -3 -11  -2 2947.75 209.168   2
  -3 -11  -3 2945.44 186.567  16
  -3 -11  -3 3163.86 164.594  25
  -3 -11  -3 3202.52 206.885   2
  -3 -11  -4 69.1621 48.2739  25
  -3 -11  -4 88.1277 60.3996  16
  -3 -11  -4 82.0571 70.7369   2
  -3 -11  -5 3566.96 194.058   2
  -3 -11  -5 3415.80 185.738  16
  -3 -11  -6 25.5134 44.1764  16
   4   0 -19-31.2020 22.7113  28
   4   0 -18 10625.8 303.935  28
  -4   0  18 10917.9 411.554  17
  -4   0  17 8.30891 71.2086  17
   4   0 -17-32.5761 58.3419  28
   4   0 -16 26729.4 687.502  28
  -4   0  16 26550.6 851.852  17
  -4   0  15-21.9116 91.4533  17
  -4   0  14 6877.51 428.740  17
  -4   0  13 33.6431 70.5283  18
  -4   0  13 70.6413 89.9615  17
  -4   0  12 11159.9 520.198  18
  -4   0  12 11002.0 534.465  17
  -4   0  11 9.50230 61.1641  18
  -4   0  11 30.3039 72.0301  17
  -4   0  10 18296.5 636.473  18
  -4   0  10 17456.2 639.944  17
   4   0 -10 19201.5 576.676  27
   4   0  -9 5.37188 46.0413  27
  -4   0   9-72.5534 67.5314  18
  -4   0   9-15.6603 67.1073  17
  -4   0   8 106086. 2143.64  18
   4   0  -8 109426. 2082.21  27
   4   0  -7 93.6105 50.6211  27
  -4   0   7 169.662 60.0354  18
   4   0  -6 228024. 4009.68  27
  -4   0   6 223687. 4061.20  18
  -4   0   5 53.4420 44.4592  18
  -4   0   4 11231.4 329.410  18
  -4   0   3 24.5387 33.2589  18
  -4   0   2 5622.25 184.455  12
  -4   0   2 5882.07 196.999  18
  -4   0   1 37.7980 33.7638  12
   4   0   0 63609.9 1204.68  14
  -4   0   0 62242.2 1120.76  24
  -4   0   0 63256.0 1158.70  12
   4   0   0 66224.6 1138.72  19
   4   0   1 19.6375 23.0188  19
  -4   0  -1 54.0938 16.0861  24
  -4   0  -3 65.3004 21.8921  23
   4   0   3 202.085 61.1202  13
  -4   0  -4 343333. 5851.32  23
   4   0   4 340265. 6006.93  13
   4   0   5 138.120 66.6550  13
  -4   0  -5 7.41035 22.7419  23
   4   0   6 10415.9 394.727  13
  -4   0  -6 11815.2 302.912  23
  -4   0  -7 9.26420 41.6834  27
   4   0   7 31.4417 62.2284  13
  -4   0  -7-8.34278 32.6064  23
   4   0   8 14058.1 526.073  13
  -4   0  -8 15699.3 479.635  27
   4   0   9-8.98583 81.7969  13
  -4   0  -9-12.3286 54.1661  27
   4   0   9-8.39173 56.4171  17
   4   0  10 11559.0 516.825  17
  -4   0 -10 12369.6 462.180  27
   4   0  10 11847.9 543.085  13
   4   0  11-24.4882 111.457  13
   4   0  11 54.2367 86.7993  17
  -4   0 -11-44.9170 80.8928  27
   4   0  12 10158.8 548.059  13
  -4   0 -12 9145.37 411.947  27
   4   0  12 8629.71 491.867  17
   4   0  13-14.1249 88.8275  13
   4   0  13-12.2999 98.4222  17
   4   0  14 2666.52 287.008  17
   4   0  15 11.4870 81.9111  17
   4   0  16 237.800 106.273  17
   4   0  17 22.6949 65.6592  17
   4  -2 -18 890.276 72.0808  28
  -4   2  18 849.255 103.114  17
   4   2 -18 816.802 68.9751  28
  -4  -2  18 671.953 94.1682  17
   4   2 -17 149.880 52.3279  28
  -4  -2  17 194.234 79.6344  17
   4  -2 -17 121.071 50.9727  28
  -4   2  17 212.138 83.4273  17
   4   2 -16 3174.95 184.626  28
   4  -2 -16 2697.89 173.332  28
  -4  -2  16 2999.70 247.951  17
  -4   2  16 2777.84 244.324  17
  -4   2  15 4930.01 345.897  17
   4  -2 -15 5086.25 258.239  28
   4   2 -15 4856.96 251.242  28
  -4  -2  15 4749.37 334.109  17
  -4   2  14 1445.43 201.817  17
  -4  -2  14 1483.07 202.077  17
  -4  -2  13 35862.5 1029.74   4
  -4   2  13 38757.0 1107.95  18
  -4  -2  13 36459.8 1090.07  18
  -4  -2  13 37656.1 1113.08  17
  -4   2  13 36226.0 1095.15  17
  -4  -2  12 9905.87 505.707  17
  -4  -2  12 9965.27 472.155   4
  -4   2  12 10282.5 504.631  17
  -4   2  12 10333.0 494.947  18
  -4  -2  12 9406.73 477.398  18
  -4  -2  11 228.199 88.5586   4
  -4   2  11 274.247 92.7369  18
  -4  -2  11 142.129 76.9966  18
  -4   2  11 190.472 93.3634  17
  -4  -2  11 160.731 90.4587  17
  -4   2  10 12803.3 527.151  17
  -4  -2  10 12864.2 526.262  17
  -4   2  10 12686.6 514.624  18
  -4  -2  10 13125.3 517.402  18
  -4  -2  10 12484.1 522.230   4
  -4   2   9 237.319 78.3557  17
  -4   2   9 227.980 77.5939  18
  -4  -2   9 266.244 81.2638  18
  -4  -2   9 119.143 64.5744  17
  -4   2   8 13392.3 465.153  18
  -4  -2   8 12706.6 456.912  18
  -4   2   7 15932.7 492.317  18
  -4  -2   7 15688.6 492.762  18
  -4  -2   6 14154.7 433.120  18
  -4   2   6 14219.4 432.673  18
  -4   2   5 169514. 3111.20  18
  -4  -2   5 173916. 3118.05  18
  -4   2   4 29.8359 33.7420  18
  -4  -2   4 26.4447 31.7574  18
  -4   2   3 55318.0 1081.06  18
  -4  -2   3 54858.9 1077.99  18
  -4  -2   3 54681.4 1120.66  12
  -4   2   2 11442.8 304.214  18
  -4  -2   2 10955.4 299.735  18
  -4  -2   2 10852.0 326.331  12
  -4  -2   1 2207.92 125.379  12
  -4  -2   0 3467.59 152.540  12
   4   2   0 4067.94 116.599  19
   4  -2   0 3496.23 142.497  14
  -4   2   0 3598.38 77.8725  24
   4   2   0 3765.30 147.284  14
  -4  -2   0 3617.16 120.661  24
   4  -2   0 3885.78 114.767  19
   4  -2   1 5142.98 184.958  14
   4   2   1 4938.41 181.954  14
  -4  -2  -1 5246.79 155.538  24
   4   2   2 65455.7 1373.09  13
  -4   2  -2 76927.4 1264.10  23
  -4  -2  -2 72140.5 1329.65  24
  -4  -2  -2 74126.4 1326.68  23
   4  -2   2 64300.8 1372.72  13
  -4  -2  -3 9650.93 249.253  23
   4   2   3 8908.94 298.151  13
  -4   2  -3 10112.2 203.187  23
   4  -2   3 8924.27 298.730  13
   4   2   4 43724.3 980.539  13
  -4  -2  -4 46707.1 888.315  23
   4  -2   4 45459.7 984.085  13
   4  -2   5 1892.98 150.955  13
  -4  -2  -5 1885.27 104.668  23
   4   2   5 1910.87 150.607  13
  -4  -2  -6 8.10868 39.3422  27
  -4  -2  -6 8.55540 31.0630  23
  -4   2  -6-8.00409 44.2784  27
   4  -2   6 11.7303 59.6916  13
   4   2   6 35.2355 61.9024  13
   4   2   7 25430.4 738.000  13
  -4  -2  -7 25548.4 653.248  27
  -4  -2  -7 26293.4 601.607  23
  -4   2  -7 25532.7 649.709  27
   4  -2   7 24271.5 725.809  13
  -4  -2  -8 6289.74 283.663  27
  -4  -2  -8 6063.69 243.456  23
   4  -2   8 5848.90 334.460  13
   4   2   8 6129.84 332.689  13
  -4   2  -8 6594.71 288.040  27
   4   2   8 5864.69 313.733  17
   4  -2   8 5594.48 309.248  17
   4   2   9 15889.6 432.709  26
   4  -2   9 16276.3 623.492  13
   4   2   9 15817.9 612.259  13
   4   2   9 15452.2 575.875  17
   4  -2   9 14953.3 573.740  17
  -4   2  -9 16456.3 524.661  27
  -4  -2  -9 16287.0 525.888  27
  -4  -2 -10 671.794 111.393  27
   4   2  10 756.267 157.426  13
   4  -2  10 641.642 133.876  17
   4  -2  10 594.864 150.066  13
  -4   2 -10 726.262 113.375  27
   4   2  10 670.110 136.976  17
   4   2  10 610.429 89.0067  26
   4   2  11 2491.17 168.212  26
  -4   2 -11 2913.20 218.724  27
  -4  -2 -11 2545.47 205.550  27
   4   2  11 3096.02 292.778  13
   4   2  11 2401.78 251.430  17
   4  -2  11 2449.80 255.635  17
   4  -2  11 2816.92 283.416  13
   4  -2  12 7142.03 459.478  13
  -4   2 -12 6700.59 345.201  27
   4   2  12 7043.34 455.715  13
  -4  -2 -12 7209.00 356.246  27
   4   2  12 7081.04 436.032  17
   4  -2  12 7047.16 438.598  17
   4  -2  13 976.606 185.511  17
   4   2  13 810.525 169.726  17
   4   2  14 344.712 128.195  17
   4  -2  14 236.631 123.749  17
   4   2  15 7059.09 410.713  17
   4  -2  15 6765.85 408.432  17
   4   2  16 157.642 93.8907  17
   4  -2  16 96.9557 81.1670  17
   4  -2  17 5952.43 300.451  17
   4   2  17 6182.33 301.339  17
   4  -4 -17 1023.25 72.7808   5
   4  -4 -17 1276.64 87.9463   6
   4  -4 -16 6081.21 230.658   5
   4   4 -16 8554.62 242.925  28
  -4   4  15 651.111 117.019  17
   4   4 -15 534.692 77.6765  28
  -4  -4  14 1226.28 171.554   4
   4  -4 -14 1387.01 123.149  28
   4   4 -14 1319.92 121.767  28
  -4   4  14 1320.82 168.439  17
  -4  -4  14 1345.54 174.654  17
   4   4 -13 4079.25 213.874  28
  -4  -4  13 4068.54 307.397   4
  -4  -4  13 3700.03 283.205  17
  -4   4  13 3902.09 282.843  17
   4  -4 -13 3834.53 212.503  28
  -4  -4  12 11943.5 557.070   4
   4   4 -12 11835.7 396.626  28
  -4   4  12 11580.9 504.745  17
  -4  -4  12 11652.1 518.620  17
   4  -4 -12 12214.0 406.924  28
  -4  -4  11 283.056 97.0110  17
   4  -4 -11 235.760 69.4468  15
  -4  -4  11 196.874 95.4733   4
   4  -4 -11 331.449 75.8414  28
  -4  -4  11 385.082 98.3851  18
  -4   4  11 281.155 94.9068  17
   4  -4 -10 15003.3 455.053  28
  -4  -4  10 14321.7 559.691  17
  -4   4  10 14979.5 548.168  18
  -4  -4  10 15417.2 559.567  18
  -4  -4  10 14487.4 611.233   4
  -4   4  10 14275.3 549.181  17
   4  -4 -10 13458.0 425.382  15
  -4  -4   9 2866.08 251.396  11
  -4  -4   9 2600.18 215.972  17
   4  -4  -9 2694.44 164.559  15
  -4   4   9 2610.86 204.059  18
  -4  -4   9 2565.91 207.081  18
  -4  -4   9 2615.64 215.158   1
   4  -4  -8 67694.4 1411.17  15
  -4  -4   8 78213.9 1699.53  11
  -4   4   8 71887.5 1531.97  18
  -4  -4   8 74593.6 1550.86  18
  -4  -4   8 69959.1 1554.45  17
  -4  -4   8 72955.8 1590.26   1
  -4  -4   7 49467.8 1176.33   1
  -4  -4   7 51584.9 1135.91  18
  -4   4   7 48763.5 1110.58  18
  -4  -4   7 51287.8 1257.74  11
  -4  -4   6 87712.5 1697.63  18
  -4   4   6 83428.8 1677.51  18
  -4  -4   5 57084.5 1144.61  18
  -4   4   5 53935.3 1128.68  18
  -4  -4   4 6338.11 229.635  18
  -4  -4   4 6482.46 297.593  12
  -4   4   4 5915.98 221.722  18
  -4  -4   3 55699.2 1054.38  24
  -4  -4   3 53702.9 1184.72  12
  -4   4   3 53344.1 1064.51  18
  -4  -4   3 55604.5 1071.12  18
  -4   4   2 41217.6 842.472  18
   4   4  -2 44180.2 790.770  19
   4  -4  -2 43287.8 792.779  19
  -4  -4   2 43247.1 849.916  24
  -4  -4   2 42659.5 850.262  18
  -4  -4   2 42234.7 968.045  12
  -4  -4   1 558.323 53.8183  24
  -4  -4   1 538.668 54.8000  18
  -4   4   1 584.797 53.8176  18
  -4  -4   0 60407.7 1144.88  24
  -4  -4   0 59451.6 1131.99  18
  -4  -4   0 62237.3 1252.57  12
  -4   4   0 60828.3 1129.72  18
  -4  -4  -1 21173.8 484.258  24
  -4  -4  -1 22189.0 566.094  12
  -4  -4  -1 21958.5 476.179  23
  -4  -4  -2 3339.78 184.255  12
   4   4   2 3597.62 157.754  14
  -4  -4  -2 3246.31 138.640  23
  -4  -4  -2 3223.45 143.180  24
   4  -4   2 3647.30 153.225  14
   4  -4   3 19912.4 496.476  14
  -4  -4  -3 21622.7 559.072  12
  -4  -4  -3 21017.3 480.924  23
   4   4   3 20278.7 505.483  14
  -4  -4  -4 8905.60 275.330  23
  -4  -4  -4 9741.03 347.063  12
  -4   4  -4 9501.01 283.821  27
  -4  -4  -4 8625.22 275.507  27
  -4   4  -5 23702.7 559.966  27
  -4  -4  -5 23422.8 560.329  27
  -4  -4  -5 23016.3 547.861  23
   4  -4   5 22057.7 594.075  13
   4   4   5 21723.3 597.593  13
   4  -4   6 107444. 2214.72  13
  -4  -4  -6 121619. 2152.57   6
   4   4   6 107894. 2220.93  13
  -4  -4  -6 115482. 2151.77  27
  -4   4  -6 114683. 2146.73  27
   4   4   7 4226.42 255.280  13
   4  -4   7 3630.55 240.292  13
  -4  -4  -7 4301.17 212.984   6
  -4  -4  -7 4407.81 206.697   5
  -4  -4  -7 4400.00 222.458  27
  -4   4  -7 4231.43 216.824  27
  -4  -4  -8 1655.81 142.417  27
  -4  -4  -8 1968.84 150.546   6
   4   4   8 1743.75 179.138  13
  -4  -4  -8 1992.48 142.796   5
   4  -4   8 1439.17 164.000  17
   4   4   8 1754.59 126.559  26
   4  -4   8 1635.02 175.212  13
  -4   4  -8 1641.64 140.753  27
   4   4   9 18264.7 485.851  26
  -4   4  -9 18268.6 552.292  27
   4  -4   9 18054.9 647.959  13
   4   4   9 17961.4 644.271  13
  -4  -4  -9 19156.9 506.447   5
   4   4   9 16564.0 607.336  17
  -4  -4  -9 17215.2 540.348  27
   4  -4   9 16581.8 618.924  17
  -4  -4  -9 18613.1 526.682   6
   4   4  10 28877.2 673.931  26
   4   4  10 28667.9 885.010  13
  -4  -4 -10 28504.6 715.184   6
  -4  -4 -10 27674.0 674.564   5
   4  -4  10 27976.6 882.733  13
   4  -4  10 26025.0 857.944  17
   4   4  10 26898.1 847.128  17
  -4  -4 -10 26413.4 744.152  27
   4   4  11 1455.28 195.588  17
  -4  -4 -11 1492.74 161.071  27
   4  -4  11 1522.09 213.340  13
  -4  -4 -11 1652.42 149.962   6
   4   4  11 1826.41 145.363  26
   4  -4  11 1657.88 214.940  17
   4   4  12 518.834 129.575  17
  -4  -4 -12 229.305 75.7439   6
   4  -4  12 352.262 123.546  17
  -4  -4 -13 2223.72 160.602   6
   4   4  13 2137.99 223.844  17
   4  -4  13 2310.05 238.454  17
  -4  -4 -14 1075.79 108.315   6
   4   4  14 1222.08 164.455  17
  -4  -4 -15 902.579 84.5957   6
  -4  -4 -15 1175.46 111.956  15
   4   4  15 1390.06 154.533  17
  -4  -4 -16 1148.36 92.0097  15
   4  -4  16 2016.15 174.409   9
   4  -6 -16 1.84438 28.8585   5
   4  -6 -15 85.5406 45.6233   6
   4  -6 -15 11.7223 44.0616   5
   4  -6 -14 602.190 85.8726   5
   4  -6 -14 522.502 80.8561   6
   4  -6 -13 3683.25 203.122   6
  -4  -6  13 4380.19 306.347   4
   4  -6 -13 3880.33 210.857   5
  -4  -6  12 311.689 111.474   4
   4  -6 -12 301.472 90.7994   5
  -4  -6  11 355.538 119.623   4
   4  -6 -11 276.502 92.6703   5
  -4  -6  10 6528.92 384.099   1
   4  -6  -9 69428.6 1483.92  15
  -4  -6   9 71370.9 1682.25   1
  -4  -6   8 3840.97 288.822   1
  -4  -6   7 2386.08 148.179  24
  -4  -6   7 2502.99 228.691   1
  -4  -6   6 3552.53 263.593   1
   4  -6  -6 3158.64 206.000   5
  -4  -6   6 3928.90 182.095  24
   4  -6  -6 3332.91 190.647  25
  -4  -6   6 3781.43 296.847  11
  -4  -6   5 22488.9 714.438   1
   4  -6  -5 21023.7 561.225   6
  -4  -6   5 21910.0 667.286   2
  -4  -6   5 24167.4 779.489  11
   4  -6  -5 20777.3 583.562   5
   4  -6  -5 21420.3 564.741  25
  -4  -6   5 23719.3 549.006  24
   4  -6  -4 11068.0 345.649   6
   4  -6  -4 11540.4 378.816   5
  -4  -6   4 12130.5 342.890  24
  -4  -6   4 11172.4 432.475   2
  -4  -6   3 4148.38 178.563  24
   4  -6  -3 4096.25 202.137   5
  -4  -6   3 3900.45 236.022   2
  -4  -6   3 4139.92 166.285  23
  -4  -6   2 189.231 79.9490  12
  -4  -6   2 190.710 40.9624  23
  -4  -6   2 102.529 75.5799   2
  -4  -6   2 155.015 40.4884  24
  -4  -6   2 353.394 94.1238   3
  -4  -6   1 2356.65 130.311  24
  -4  -6   1 2258.91 121.303  23
  -4  -6   1 2259.40 191.822  12
  -4  -6   1 2209.90 171.724   2
  -4  -6   1 2046.74 162.229   3
  -4  -6   0 4135.75 179.672  24
  -4  -6   0 3821.32 165.686  23
  -4  -6   0 3795.09 240.495  12
  -4  -6   0 4068.42 227.565   2
  -4  -6   0 3978.60 214.087   3
  -4  -6  -1 12039.2 390.486   3
  -4  -6  -1 11786.2 440.859  12
  -4  -6  -1 12241.7 390.287   5
   4  -6   1 11053.6 427.197  16
  -4  -6  -1 11077.1 327.648  23
  -4  -6  -2 986.758 87.4245  23
  -4  -6  -2 829.939 106.355   5
  -4  -6  -2 1023.41 130.726  12
  -4  -6  -2 1107.04 120.657   3
  -4  -6  -2 957.794 103.899  15
   4  -6   2 839.582 128.071  16
   4  -6   3 60.2127 49.5802   1
  -4  -6  -3 40.4823 60.0070  12
  -4  -6  -3 177.093 74.8912   3
  -4  -6  -3-3.69329 30.4133  23
  -4  -6  -3 32.9011 48.2699  15
  -4  -6  -3 9.45652 55.0596   5
  -4  -6  -4 2104.98 162.340   3
  -4  -6  -4 2090.78 187.263  12
  -4  -6  -4 2076.56 157.977   5
  -4  -6  -4 2062.05 159.196   6
  -4  -6  -4 1931.73 133.689  23
   4  -6   4 2064.71 177.601   1
  -4  -6  -4 2266.16 164.917  15
  -4  -6  -5 1969.19 155.056   5
  -4  -6  -5 1496.05 113.007  25
  -4  -6  -5 1555.99 165.224  12
  -4  -6  -5 1807.68 153.475   6
  -4  -6  -5 2020.71 164.512   3
  -4  -6  -5 1606.53 129.194  23
  -4  -6  -5 1791.86 158.167  15
  -4  -6  -6 23168.4 630.787  23
  -4  -6  -6 23949.9 590.755  25
  -4  -6  -6 25200.2 662.979   6
  -4  -6  -6 26274.1 658.978   5
   4  -6   6 21198.0 693.709   9
  -4  -6  -6 27370.7 707.210  15
  -4  -6  -6 23731.0 718.441  12
  -4  -6  -7 902.489 118.164   5
  -4  -6  -7 1017.37 115.405  23
  -4  -6  -7 876.063 133.806  12
  -4  -6  -7 1032.25 102.970  25
  -4  -6  -7 1159.63 133.301   6
  -4  -6  -7 1047.84 139.076  15
   4  -6   7 850.411 134.275   9
  -4  -6  -8 20847.6 693.152  12
  -4  -6  -8 23202.0 676.616  15
   4  -6   8 21655.6 733.320   9
  -4  -6  -8 23433.0 626.004   5
  -4  -6  -8 23128.0 641.343   6
   4  -6   9 4849.58 330.291   9
  -4  -6  -9 5652.69 280.601   6
  -4  -6  -9 5226.08 257.241   5
  -4  -6  -9 5249.97 289.849  15
  -4  -6 -10 3416.43 233.964  15
  -4  -6 -10 3194.19 212.772   6
   4  -6  10 3487.34 283.583   9
  -4  -6 -10 3305.93 198.420   5
  -4  -6 -11 5875.98 257.481   5
   4  -6  11 6909.06 395.244   9
  -4  -6 -11 6380.37 288.120   6
  -4  -6 -11 6455.41 309.929  15
  -4  -6 -12 139.648 75.9321  15
  -4  -6 -12 136.430 71.3570   6
   4  -6  12 329.796 111.061   9
  -4  -6 -12 131.070 56.5906   5
  -4  -6 -13 1164.91 123.304  15
  -4  -6 -13 1381.42 120.563   6
  -4  -6 -14 1048.30 100.720   3
   4  -8 -14 530.902 55.0164   5
   4  -8 -13 4.90156 34.7894   6
   4  -8 -13-8.37295 39.6188   5
   4  -8 -12 3926.17 176.907   6
   4  -8 -12 4129.20 187.428   3
   4  -8 -11 4928.72 229.595   3
   4  -8 -11 5119.31 221.363   6
   4  -8 -10 1246.68 118.908   6
   4  -8 -10 1200.07 127.999   3
   4  -8 -10 1235.50 130.887   5
  -4  -8  10 1579.91 189.950   4
  -4  -8   9 97.8084 86.9867   4
  -4  -8   9 66.3779 82.3285   1
   4  -8  -9 112.369 63.6411   6
   4  -8  -9 135.880 85.1726   3
   4  -8  -9 230.868 86.0336   5
   4  -8  -8 13908.5 448.283   6
  -4  -8   8 16410.9 628.741   1
   4  -8  -8 14675.1 487.298   5
   4  -8  -8 14616.1 474.080   3
  -4  -8   8 16232.1 659.133   4
   4  -8  -7 15303.4 481.386   6
  -4  -8   7 20641.4 756.786  11
   4  -8  -7 17013.1 534.451   5
  -4  -8   7 19098.6 699.317   1
   4  -8  -7 15755.9 510.899   3
  -4  -8   7 19227.4 728.172   4
   4  -8  -6 7446.00 304.586   6
  -4  -8   6 8741.66 461.136   1
   4  -8  -6 8237.58 338.146   3
   4  -8  -6 8517.96 351.147   5
   4  -8  -5 23190.9 650.004   3
   4  -8  -5 24866.5 663.247  25
   4  -8  -5 23727.4 666.487   5
   4  -8  -4 17522.6 508.042  25
  -4  -8   4 18682.0 724.614  11
   4  -8  -4 15556.0 497.490   5
   4  -8  -4 16095.4 497.222   3
   4  -8  -3 1339.81 128.126  25
   4  -8  -3 911.798 122.490   3
   4  -8  -3 1008.82 120.719   5
  -4  -8   3 1253.53 195.302  11
  -4  -8   2 29790.6 953.893  11
   4  -8  -2 27295.1 702.754   3
   4  -8  -2 27301.7 696.578   5
   4  -8  -2 30054.0 708.131  25
   4  -8  -1 40983.5 894.158  25
   4  -8  -1 42706.7 1078.63  16
   4  -8   0 5766.32 243.860  25
  -4  -8   0 5587.13 294.315  16
   4  -8   0 5872.03 353.380  16
  -4  -8  -1 11589.2 453.302   3
   4  -8   1 11505.8 510.443  16
  -4  -8  -2 3122.30 234.779   3
  -4  -8  -3 9685.63 404.844   3
  -4  -8  -4 633.418 89.7426  25
  -4  -8  -4 683.128 126.532   5
  -4  -8  -4 563.128 133.420   3
  -4  -8  -5 2479.37 214.182   3
  -4  -8  -5 2141.44 154.566  25
  -4  -8  -5 2399.86 196.493   5
  -4  -8  -6 26518.2 668.837  25
  -4  -8  -6 26258.7 744.168   3
  -4  -8  -6 26911.0 730.879   5
  -4  -8  -7 339.620 101.419  15
  -4  -8  -7 209.774 96.3089   5
  -4  -8  -7-25.0885 109.906   3
  -4  -8  -7 59.5538 53.7454  25
  -4  -8  -8 6340.67 310.229  15
  -4  -8  -8 6616.31 317.130   3
  -4  -8  -8 6313.53 292.973   5
  -4  -8  -9 6701.89 308.463  15
  -4  -8  -9 6510.13 286.254   5
  -4  -8 -10 249.139 78.3684  15
  -4  -8 -10 177.049 92.2070   3
  -4  -8 -10 92.6865 64.6963   5
  -4  -8 -11 1000.75 113.568   3
  -4  -8 -12 801.772 90.5880   3
  -4  -8 -13 1296.84 89.9772   3
   4 -10 -10 4330.88 183.879  16
   4 -10  -9 3740.02 165.184   5
   4 -10  -9 3822.73 194.372  16
   4 -10  -8 10.2738 59.8180  16
   4 -10  -8 37.3750 48.9051   5
   4 -10  -7 9402.25 368.747  16
   4 -10  -7 8260.94 293.068   5
  -4 -10   6 1769.46 184.621   1
   4 -10  -6 1317.68 120.618   5
  -4 -10   5 8.90070 76.2797   1
  -4 -10   4 1815.27 199.844   1
  -4 -10   3 8306.04 424.631   1
   4 -10  -3 7444.25 293.295  25
   4 -10  -3 7713.61 394.637  16
   4 -10  -2 18510.9 656.501  16
   4 -10  -2 18700.5 517.859  25
  -4 -10   2 18740.9 675.750   1
   4 -10  -1 109.862 61.2231  25
  -4 -10   1 66.0380 91.5574   1
  -4 -10   1 56.7210 131.110   2
  -4 -10   0 3698.75 286.150   1
  -4 -10   0 3676.14 279.801   2
   4 -10   0 4344.46 208.024  25
  -4 -10  -1 2592.72 164.172  25
  -4 -10  -1 2890.41 245.726   2
  -4 -10  -1 2297.19 225.474   1
  -4 -10  -2 394.425 93.9962  16
  -4 -10  -2 354.004 76.1101  25
  -4 -10  -2 330.937 130.293   2
  -4 -10  -3 72.7582 66.5932  16
  -4 -10  -3 162.278 63.1487  25
  -4 -10  -3 99.4017 106.753   2
  -4 -10  -4-8.25611 54.3364  25
  -4 -10  -4 29.5324 62.2597  16
  -4 -10  -4-60.0248 95.1155   2
  -4 -10  -5 89.7263 54.8865  25
  -4 -10  -5 118.170 67.7849  16
  -4 -10  -5 98.1344 87.8931   2
  -4 -10  -5 136.439 94.2830   3
  -4 -10  -6-15.5635 67.5398  16
  -4 -10  -6 15.5406 83.5102   3
  -4 -10  -6-21.9658 79.0381   2
  -4 -10  -7 9.31717 51.1444  16
  -4 -10  -7 9.54905 71.1744   2
  -4 -10  -7-63.5510 80.2603   3
  -4 -10  -8-3.84387 65.2525   3
  -4 -10  -8 75.0957 59.6683   2
  -4 -10  -8 59.6473 50.3170  16
  -4 -10  -9 3111.90 155.914   2
  -4 -10  -9 3336.28 163.743   3
  -4 -10  -9 3212.92 157.816  16
  -4 -12   3 942.312 70.3479  25
  -4 -12   2 421.869 52.6294  25
  -4 -12   1 406.472 55.2914  25
  -4 -12   0 2773.59 124.898  25
  -4 -12  -1 8887.48 245.785  25
   5   1 -18 2687.48 126.747  28
  -5   1  18 2357.03 178.528  17
  -5  -1  18 2213.33 171.790  17
   5  -1 -18 2524.30 124.763  28
   5  -1 -17 1233.11 108.722  28
   5   1 -17 1248.23 107.935  28
  -5   1  17 1173.09 152.517  17
  -5  -1  17 1134.65 150.546  17
   5   1 -16 260.008 70.0707  28
  -5   1  16 217.190 97.0772  17
  -5  -1  16 336.252 107.334  17
  -5   1  15 9480.55 485.815  17
  -5  -1  15 9926.49 493.523  17
   5   1 -15 10401.5 385.201  28
   5   1 -14 2894.44 207.895  28
   5  -1 -14 2357.66 191.038  28
  -5   1  14 2525.00 266.311  17
  -5  -1  14 2830.69 275.614  17
  -5   1  13 33.7805 72.4920  18
  -5  -1  13 89.5099 81.2600  18
  -5   1  13 200.155 105.960  17
  -5  -1  13 70.1964 94.9942  17
  -5  -1  12 17135.3 609.302   4
  -5   1  12 17619.7 678.269  18
  -5  -1  12 18172.0 686.513  18
  -5   1  12 17225.0 690.304  17
  -5  -1  12 17705.2 693.987  17
  -5  -1  11 17300.6 615.751   4
  -5  -1  11 18799.0 691.164  17
  -5   1  11 17547.3 678.219  17
  -5   1  11 18909.2 681.364  18
  -5  -1  11 18037.5 664.697  18
  -5   1  10 6275.50 344.776  18
  -5  -1  10 5946.11 339.944  18
  -5   1  10 5845.78 349.839  17
  -5  -1  10 5487.18 344.533  17
  -5  -1  10 5774.60 322.712   4
  -5  -1   9 2614.62 211.764  18
  -5   1   9 2731.12 213.325  18
  -5   1   9 2717.60 221.501  17
  -5  -1   9 2411.88 210.398  17
  -5  -1   8 12090.7 451.298  18
  -5   1   8 12218.7 448.608  18
  -5  -1   7 29547.7 767.373  18
  -5   1   7 30168.3 775.299  18
  -5  -1   6 17487.8 511.354  18
  -5   1   6 17242.9 513.973  18
  -5  -1   5 79123.7 1546.50  18
  -5   1   5 76821.0 1548.08  18
  -5   1   4 76837.2 1514.78  18
  -5  -1   4 79198.3 1515.33  18
  -5  -1   3 17629.1 460.454  12
  -5  -1   3 17755.3 453.378  18
  -5   1   3 17354.8 451.942  18
  -5   1   2 94.1477 35.2608  12
  -5   1   2 124.857 42.7828  18
  -5  -1   2 91.1792 39.3531  18
  -5   1   1 8544.94 222.170  12
  -5  -1   1 8208.16 260.569  12
   5   1   0 153804. 2803.78  14
  -5   1   0 149373. 2683.12  24
  -5  -1   0 156798. 2781.97  12
   5   1   0 166572. 2726.53  19
   5  -1   0 162511. 2724.52  19
  -5   1   0 158469. 2725.15  12
  -5  -1   0 156118. 2719.55  24
   5  -1   0 153512. 2808.01  14
   5   1   1 22451.5 426.702  19
   5   1   1 17965.2 468.465  14
  -5  -1  -1 18339.6 397.082  24
  -5  -1  -1 18896.4 453.213  12
  -5   1  -1 19119.8 411.474  12
  -5   1  -1 18833.8 369.959  24
   5  -1   1 18427.3 471.071  14
   5  -1   1 21434.2 422.583  19
  -5  -1  -2 102614. 1788.36  23
  -5  -1  -2 100045. 1788.17  24
  -5   1  -2 100694. 1756.29  23
   5   1   3 10847.4 354.270  13
  -5   1  -3 12039.6 257.088  23
   5  -1   3 11311.9 357.434  13
  -5  -1  -3 11542.8 281.023  23
  -5  -1  -4 2899.50 120.387  23
   5  -1   4 3076.21 182.334  13
  -5   1  -4 3050.68 107.223  23
   5   1   4 3128.08 185.952  13
   5   1   5 84490.4 1752.59  13
  -5   1  -5 88050.2 1559.44  23
  -5  -1  -5 83611.7 1581.20  23
   5   1   6 11155.0 431.163  13
   5  -1   6 11416.8 435.821  13
  -5   1  -6 11328.0 292.643  23
  -5  -1  -6 10823.6 306.397  23
  -5  -1  -7 246.616 52.0069  23
   5   1   7 199.755 92.1251  13
   5  -1   7 222.927 92.1759  13
  -5   1  -8 119.855 63.1655  27
   5   1   8 80.3759 81.3099  13
   5  -1   8 151.989 89.3348  13
   5  -1   8 71.0740 69.4103  17
  -5  -1  -8 97.7611 61.1490  27
  -5  -1  -8 89.6193 42.9027  23
   5   1   8 62.7522 74.5947  17
   5  -1   9 21967.5 548.758  26
   5  -1   9 23622.2 800.586  13
   5   1   9 24705.8 807.949  13
  -5   1  -9 23561.7 667.911  27
   5   1   9 21218.7 734.707  17
   5  -1   9 21491.9 741.345  17
  -5  -1  -9 23989.7 675.191  27
   5   1  10 954.783 105.386  26
   5  -1  10 1163.01 183.621  13
   5   1  10 987.965 159.843  17
   5   1  10 1079.92 182.646  13
   5  -1  10 1210.00 177.305  17
  -5  -1 -10 1195.63 142.866  27
  -5   1 -10 1354.43 151.710  27
   5   1  11 2615.47 173.025  26
   5  -1  11 2956.52 293.905  13
   5   1  11 2824.57 290.872  13
  -5   1 -11 2907.89 223.431  27
   5   1  11 2589.65 263.606  17
   5  -1  11 2901.27 278.186  17
  -5  -1 -11 2765.40 220.362  27
   5  -1  12 8865.84 519.983  13
   5   1  12 8925.40 524.504  13
   5   1  12 8461.93 490.487  17
   5  -1  12 8366.39 491.800  17
  -5   1 -12 8297.54 389.432  27
  -5  -1 -12 8134.47 387.581  27
   5   1  13 1208.66 208.343  17
   5  -1  13 1240.28 204.464  17
   5   1  14 3149.68 299.633  17
   5  -1  14 3054.18 298.133  17
   5  -1  15 4206.93 331.734  17
   5   1  15 4337.59 331.788  17
   5   1  16 8944.61 436.806  17
   5  -1  16 8821.02 434.322  17
   5   1  17-39.0009 71.3618  17
   5  -1  17-6.49454 63.0210  17
   5  -1  17 11.5847 65.5482   9
   5   1  17 43.8504 50.7055   9
   5   3 -17 739.096 70.2917  28
  -5   3  17 786.412 105.153  17
  -5  -3  16 150.156 76.4320  17
   5   3 -16 112.673 50.7120  28
  -5   3  16 106.049 70.5278  17
   5  -3 -16 93.4546 52.0020  28
   5  -3 -15 1797.26 142.022  28
   5   3 -15 1861.65 142.396  28
  -5   3  15 1868.09 201.486  17
  -5  -3  15 1802.44 197.382  17
   5  -3 -14 6451.10 286.046  28
   5   3 -14 6623.80 287.252  28
  -5   3  14 5891.57 368.188  17
  -5  -3  14 6344.74 375.823  17
  -5  -3  14 5972.90 352.108   4
  -5  -3  13 36831.5 1061.11   4
  -5   3  13 36110.9 1070.49  17
  -5  -3  13 37788.2 1090.87  17
   5   3 -13 37841.0 902.382  28
   5  -3 -13 37663.4 907.285  28
   5   3 -12 12271.6 433.880  28
  -5   3  12 12302.2 546.727  18
  -5  -3  12 12389.0 549.467  18
  -5  -3  12 13308.3 579.619   4
  -5  -3  12 12245.2 559.877  17
   5  -3 -12 12357.2 437.800  28
  -5   3  12 12588.4 561.841  17
   5  -3 -11 2167.25 167.709  28
   5   3 -11 2012.55 162.322  28
  -5   3  11 2207.69 218.104  18
  -5  -3  11 1918.55 209.235  18
  -5  -3  11 2069.69 219.882  17
  -5   3  11 2311.93 233.324  17
  -5  -3  11 2046.04 224.457   4
   5  -3 -10 20661.5 585.415  28
  -5   3  10 22436.8 719.156  18
  -5  -3  10 22141.5 721.911  18
  -5   3  10 20643.6 714.607  17
   5   3 -10 21043.6 584.497  28
  -5  -3  10 20884.4 720.503  17
  -5  -3   9 4101.59 251.462   1
  -5  -3   9 4006.45 280.823  11
  -5   3   9 4380.04 272.809  18
  -5  -3   9 4230.45 269.096  18
  -5   3   9 3984.94 271.417  17
  -5  -3   9 3756.01 267.240  17
  -5  -3   8 10026.1 439.230  11
  -5   3   8 8678.26 374.998  18
  -5  -3   8 9053.73 384.558  18
  -5   3   8 8472.29 383.410  17
  -5  -3   8 8413.05 385.658  17
  -5  -3   8 8934.63 369.865   1
  -5   3   7 1906.50 158.138  18
  -5  -3   7 1976.38 161.832  18
  -5   3   6 91234.0 1814.46  18
  -5  -3   6 91891.8 1819.38  18
  -5   3   5 435.296 73.4341  18
  -5  -3   5 367.106 69.3043  18
  -5  -3   4 228394. 4086.92  18
  -5   3   4 230776. 4086.97  18
  -5   3   3 38759.8 833.402  18
  -5  -3   3 39021.2 833.212  18
  -5   3   2 9354.97 286.977  18
  -5  -3   2 8727.78 280.049  18
   5  -3  -1 1378.55 72.2278  19
  -5   3   1 1384.83 97.2909  18
  -5  -3   1 1275.65 93.6289  18
   5   3  -1 1529.08 74.0671  19
   5   3   0 35413.1 669.123  19
   5  -3   0 33414.3 665.910  19
   5   3   1 10924.6 325.410  14
   5  -3   1 10459.9 316.677  14
   5   3   2 23131.9 569.593  14
   5  -3   2 22974.4 567.537  14
  -5  -3  -2 23551.5 512.519  24
   5  -3   3 59745.8 1216.77  14
   5   3   4 10779.6 367.589  13
   5  -3   4 10644.8 362.596  13
  -5  -3  -4 11502.2 311.525  23
  -5  -3  -5 72990.5 1371.09  23
   5  -3   5 69118.7 1478.23  13
   5   3   5 70892.2 1487.88  13
  -5   3  -6 102290. 1923.47  27
  -5  -3  -6 99828.5 1922.81  27
  -5  -3  -6 99579.7 1867.11  23
   5   3   6 99091.0 2017.72  13
   5  -3   6 95364.5 2008.56  13
  -5  -3  -7 44737.1 948.705  23
  -5  -3  -7 44872.9 1001.58  27
   5  -3   7 43265.5 1095.47  13
   5   3   7 43851.0 1096.73  13
  -5  -3  -7 47712.0 952.704   6
  -5   3  -7 44585.3 1000.67  27
   5   3   7 39883.0 1047.85  17
   5  -3   7 39521.3 1062.04  17
   5   3   8 10387.2 464.390  13
   5  -3   8 10789.8 474.112  13
  -5  -3  -8 10265.0 352.882  23
  -5  -3  -8 11301.6 357.044   6
   5   3   8 9217.23 430.223  17
   5  -3   8 9063.12 431.426  17
   5   3   8 10675.3 332.886  26
  -5   3  -8 10624.4 393.760  27
  -5  -3  -8 10352.9 390.200  27
   5  -3   9 28.0306 62.8168  17
  -5   3  -9-6.61579 45.3960  27
   5   3   9 9.92256 74.5832  13
   5  -3   9 39.5522 83.6485  13
  -5  -3  -9 46.5788 51.6567  27
  -5  -3  -9 26.6993 54.6204   6
   5   3   9 31.9303 52.5374  26
   5   3   9 18.2360 68.5360  17
   5   3  10 9357.12 482.097  13
  -5  -3 -10 8560.15 320.614   6
   5   3  10 9016.38 319.184  26
   5  -3  10 8920.81 474.245  13
   5   3  10 8626.52 451.456  17
   5  -3  10 7663.00 440.667  17
  -5   3 -10 8602.80 374.097  27
  -5  -3 -10 8519.90 374.405  27
  -5  -3 -11 2200.21 192.414  27
   5   3  11 2653.86 269.529  13
   5  -3  11 2634.28 270.340  13
   5   3  11 1931.82 225.735  17
   5   3  11 2556.36 169.863  26
   5  -3  11 2380.84 256.384  17
  -5  -3 -11 2390.70 165.193   6
  -5   3 -11 2372.04 198.221  27
  -5  -3 -12 53.9665 56.8994   6
   5   3  12 26.6529 65.3728  26
   5   3  12-45.1890 114.976  17
   5  -3  12-47.1945 116.758  17
   5   3  13 2353.82 252.072  17
   5  -3  13 2701.36 273.079  17
   5   3  14 113.077 102.719  17
   5  -3  14 116.329 102.638  17
   5   3  15 2786.91 244.656  17
   5  -3  15 3108.73 262.396  17
   5   3  16-6.35467 68.1130  17
  -5  -3 -16 69.3569 46.8233  15
   5  -5 -17 319.962 36.7834  22
   5  -5 -16 143.206 46.7508   5
   5  -5 -15 707.363 86.6713   5
  -5  -5  14 580.291 122.050   4
   5  -5 -14 421.800 82.8344   5
  -5  -5  13 162.580 89.3296   4
  -5  -5  12 1569.83 205.181   4
   5  -5 -11 8646.76 324.213  15
  -5  -5  11 10906.3 540.025   4
   5  -5 -10 1286.90 124.579  15
  -5  -5  10 1190.89 171.535   1
  -5  -5   9 58565.9 1384.27   1
  -5  -5   9 63630.7 1509.55  11
   5  -5  -8 4258.76 217.251  15
  -5  -5   8 5073.74 350.314  11
  -5  -5   8 4529.24 297.566   1
  -5  -5   7 13106.9 565.335  11
  -5  -5   7 13222.7 516.241   1
  -5  -5   6 969.502 135.685   1
  -5  -5   6 1226.33 104.578  24
  -5  -5   6 1175.99 163.681  11
  -5  -5   5 812.160 82.9113  24
  -5  -5   5 803.017 117.673   2
  -5  -5   4 21883.9 519.143  24
  -5  -5   4 19384.4 578.655   2
  -5  -5   3 68953.0 1314.02  24
  -5  -5   3 64577.9 1475.52  12
  -5  -5   2 67946.4 1484.08  12
  -5  -5   2 68190.3 1313.57  24
  -5  -5   1 92893.8 1720.19  24
  -5  -5   1 90250.6 1875.34  12
  -5  -5   0 21.6483 28.1796  24
  -5  -5   0 60.4407 67.9036  12
  -5  -5  -1 2948.91 147.031  24
  -5  -5  -1 2675.75 193.814  12
  -5  -5  -2 24905.2 686.013  12
  -5  -5  -2 24610.8 572.392  23
  -5  -5  -3 1044.45 109.644   3
  -5  -5  -3 1023.05 90.3081  23
  -5  -5  -3 1138.38 133.761  12
  -5  -5  -3 1137.17 109.233   5
  -5  -5  -4 9733.49 336.560  15
  -5  -5  -4 8361.33 291.704  23
  -5  -5  -4 9064.64 320.826   3
  -5  -5  -4 9202.71 324.798   6
  -5  -5  -4 8190.59 362.609  12
  -5  -5  -4 9585.23 323.744   5
  -5  -5  -5 6178.79 273.797  15
  -5  -5  -5 5508.06 294.707  12
  -5  -5  -5 5237.61 227.793  23
  -5  -5  -5 5864.10 259.566   6
  -5  -5  -5 5523.45 243.408   5
   5  -5   5 4740.92 280.631   9
  -5  -5  -6 323.856 68.5916  23
  -5  -5  -6 361.002 91.7262  12
  -5  -5  -6 464.939 83.8584   5
  -5  -5  -7 51406.2 1168.90  23
  -5  -5  -7 52230.0 1281.72  12
   5   5   7 55121.8 1124.18  26
  -5  -5  -7 56951.2 1192.39   6
  -5  -5  -7 56787.6 1165.41   5
   5   5   8 15432.6 433.391  26
  -5  -5  -8 14370.2 473.061  23
  -5  -5  -8 13822.1 538.058  12
  -5  -5  -8 15550.4 480.610   6
  -5  -5  -8 15498.3 457.776   5
   5   5   9 39292.2 847.070  26
  -5  -5  -9 39193.5 907.475   6
  -5  -5  -9 36713.1 860.080   5
   5   5  10 7962.59 290.725  26
  -5  -5 -10 7788.38 322.450   6
  -5  -5 -10 7258.21 289.022   5
  -5  -5 -11 969.820 134.255  15
   5   5  11 1114.65 115.349  26
  -5  -5 -11 1136.80 130.091   6
  -5  -5 -12 918.726 125.959  15
  -5  -5 -12 847.713 110.444   6
  -5  -5 -13 129.312 69.6135  15
  -5  -5 -13 7.92486 56.7827   6
   5  -5  13 166.493 107.526   9
  -5  -5 -14 1706.12 132.026  15
  -5  -5 -14 1407.67 115.414   3
   5  -5  15 7463.96 331.039   9
   5  -7 -15 3617.23 116.756  22
   5  -7 -15 2311.86 110.603   5
   5  -7 -14 7334.71 242.979   6
   5  -7 -14 7842.38 256.908   5
   5  -7 -13 100.889 50.3882   6
  -5  -7  13 173.387 76.0512   4
   5  -7 -13 131.986 60.1655   5
   5  -7 -12 60.5487 54.8471   6
   5  -7 -11 3199.47 187.017   6
   5  -7 -10 14.9694 61.6280   6
   5  -7 -10-34.3977 74.2206   5
  -5  -7  10 23.7200 79.7337   4
  -5  -7   9 1534.94 192.848   1
   5  -7  -9 1371.62 137.843   6
   5  -7  -9 1510.18 157.777   5
  -5  -7   9 1665.42 220.846   4
   5  -7  -8 46052.4 1075.33   6
   5  -7  -8 50503.0 1142.27   5
   5  -7  -7 464.060 87.4500   6
  -5  -7   7 352.934 123.581   1
   5  -7  -7 445.527 105.088   5
  -5  -7   6 577.764 130.738   1
   5  -7  -6 540.029 106.920   5
  -5  -7   6 697.799 155.099  11
   5  -7  -6 364.575 78.0291   6
  -5  -7   5 3890.63 292.644   1
   5  -7  -5 3924.88 224.550   5
   5  -7  -5 3788.51 211.686  25
   5  -7  -5 4077.48 192.328  22
  -5  -7   5 3374.39 300.937  11
  -5  -7   4 2892.28 163.616  24
  -5  -7   4 2621.40 226.959   2
  -5  -7   4 2676.50 263.035  11
   5  -7  -4 2344.40 160.500   3
   5  -7  -4 2629.87 170.511  25
   5  -7  -4 2549.13 178.922   5
   5  -7  -4 2586.98 207.690  16
   5  -7  -3 900.677 102.166  25
  -5  -7   3 1050.06 99.4332  24
   5  -7  -3 978.877 108.767   5
  -5  -7   3 1132.76 159.957   2
   5  -7  -3 1214.73 150.344  16
   5  -7  -2 303.499 95.6188  16
   5  -7  -2 571.252 79.7161  25
  -5  -7   2 382.624 118.022  12
  -5  -7   2 627.344 78.2500  24
  -5  -7   2 391.987 117.910   2
   5  -7  -2 398.288 72.4137   5
   5  -7  -1 419.556 69.5028  25
  -5  -7   1 423.186 63.3145  23
  -5  -7   1 287.926 116.327  12
  -5  -7   1 682.866 128.182   2
  -5  -7   1 829.868 138.385   3
  -5  -7   1 394.452 66.0192  24
  -5  -7   0 53802.4 1222.95   2
   5  -7   0 54526.0 1086.45  25
  -5  -7   0 52016.6 1081.94  23
  -5  -7   0 50268.4 1285.18  12
  -5  -7   0 51912.8 1197.14   3
  -5  -7  -1 1568.32 118.925  23
  -5  -7  -1 1366.71 183.095  12
  -5  -7  -1 1506.78 173.854   2
   5  -7   1 1624.84 186.340  16
  -5  -7  -1 1689.69 171.126   3
  -5  -7  -2 18198.2 499.395  23
  -5  -7  -2 18413.9 643.916  12
  -5  -7  -2 19475.8 581.351   3
  -5  -7  -3 291.491 60.7744  23
  -5  -7  -3 217.197 87.2496   5
  -5  -7  -3 312.360 98.2892  12
  -5  -7  -3 216.737 72.6117  15
  -5  -7  -3 299.344 103.041   3
  -5  -7  -4 260.132 88.9823   5
  -5  -7  -4 287.336 61.3843  25
  -5  -7  -4 296.306 64.4313  23
  -5  -7  -4 203.836 88.6474  12
  -5  -7  -4 249.158 78.0314  15
  -5  -7  -4 175.402 98.6551   3
  -5  -7  -5 2923.00 168.140  25
  -5  -7  -5 2940.14 205.180  15
  -5  -7  -5 2731.70 181.212  23
  -5  -7  -5 2723.21 239.674  12
  -5  -7  -5 3245.40 215.420   5
  -5  -7  -5 3121.44 223.995   3
  -5  -7  -6 48167.3 1270.47  12
  -5  -7  -6 52294.0 1094.48  25
  -5  -7  -6 53775.5 1197.09   3
  -5  -7  -6 47477.2 1129.03  23
  -5  -7  -6 53751.1 1201.76  15
  -5  -7  -6 55512.5 1181.43   5
  -5  -7  -7 1317.30 156.121  15
  -5  -7  -7 1101.76 158.451  12
  -5  -7  -7 1247.68 156.505   3
  -5  -7  -7 1330.01 119.823  25
  -5  -7  -7 1100.35 140.826   5
  -5  -7  -8 6760.05 326.186  15
  -5  -7  -8 7512.06 335.756   3
  -5  -7  -8 6927.00 307.559   5
  -5  -7  -9 6961.34 317.123   3
  -5  -7  -9 7179.34 299.865   5
  -5  -7  -9 7131.71 325.922  15
  -5  -7 -10 1001.66 133.399   3
  -5  -7 -10 954.231 112.103   5
  -5  -7 -10 1077.66 132.940  15
  -5  -7 -11 1935.48 157.325   3
  -5  -7 -11 1710.08 129.055   5
  -5  -7 -11 1967.60 157.235  15
  -5  -7 -12 3391.08 183.303  15
  -5  -7 -12 2947.89 170.310   3
  -5  -7 -13 430.713 68.7568  15
  -5  -7 -13 381.281 69.2519   3
   5  -9 -12 650.909 62.6861   5
   5  -9 -11 1705.00 110.720   5
   5  -9 -10 388.450 77.6119  16
  -5  -9  10 489.682 99.0752   4
   5  -9 -10 508.963 76.0337   5
  -5  -9   9 2731.23 219.428   4
   5  -9  -9 2266.29 151.914   5
   5  -9  -9 2264.36 171.878  16
   5  -9  -8 61.4569 72.5538  16
  -5  -9   8 72.6104 80.7240   4
  -5  -9   8 42.4110 77.2157   1
   5  -9  -8 17.8643 57.1706   5
  -5  -9   7 1618.53 202.984  11
  -5  -9   7 1449.94 183.158   1
   5  -9  -7 1063.84 118.862   5
   5  -9  -7 1337.89 157.654  16
  -5  -9   7 1560.28 189.852   4
   5  -9  -6 121.119 82.5196  16
  -5  -9   6 241.246 95.6261   4
  -5  -9   6 229.184 103.813  11
   5  -9  -6 185.806 74.4908   5
  -5  -9   6 241.991 106.334   1
  -5  -9   5 4691.26 343.045  11
   5  -9  -5 3362.66 201.653   5
  -5  -9   5 4286.70 306.284   4
   5  -9  -5 3774.15 270.133  16
   5  -9  -4-8.54235 86.9402  16
   5  -9  -4 14.9579 58.4633  25
  -5  -9   4 71.2999 86.2935  11
   5  -9  -4 61.7652 60.1149   5
   5  -9  -3 1621.49 141.097  25
  -5  -9   3 1906.80 228.908  11
  -5  -9   3 1707.07 212.426   1
   5  -9  -3 1251.72 123.323   5
  -5  -9   3 1322.44 206.481   2
   5  -9  -2 3457.15 199.911  25
  -5  -9   2 3492.51 292.851   2
  -5  -9   2 3804.23 317.290  11
  -5  -9   2 3370.88 293.330   1
   5  -9  -1 97085.0 1870.96  25
   5  -9  -1 95636.2 2110.11  16
  -5  -9   1 94683.2 2191.09  11
  -5  -9   0 6013.53 392.134  11
   5  -9   0 6418.92 263.259  25
   5  -9   1 494.422 78.4976  25
  -5  -9  -1 209.915 130.734   3
  -5  -9  -2 1889.45 142.017  25
  -5  -9  -2 1700.81 202.225   3
  -5  -9  -2 1693.46 163.244  16
  -5  -9  -3 1397.66 124.077  25
  -5  -9  -3 1584.21 187.393   3
  -5  -9  -3 1461.39 153.742  16
  -5  -9  -4 566.223 88.9698  25
  -5  -9  -4 708.979 148.893   3
  -5  -9  -5 2226.22 201.494   3
  -5  -9  -5 2169.87 151.582  25
  -5  -9  -6 195.055 63.4363  25
  -5  -9  -6 253.893 106.941   3
  -5  -9  -7 15765.1 495.382   3
  -5  -9  -8 3282.50 216.596   2
  -5  -9  -8 3605.58 210.784   3
  -5  -9  -9 5944.69 249.709   3
  -5  -9  -9 5851.90 262.245   2
  -5  -9 -10 52.1179 58.9176   2
  -5  -9 -10-3.28187 56.7912   3
  -5  -9 -11 701.747 75.8537   3
  -5  -9 -11 542.046 71.3860   2
  -5 -11   5 795.109 110.563   1
  -5 -11   4 1997.36 169.079   1
  -5 -11   3 2662.71 198.681   1
  -5 -11   2 281.807 64.2166  25
  -5 -11   2 251.763 81.9545   1
  -5 -11   1 5958.85 303.657   1
  -5 -11   1 6122.36 230.419  25
  -5 -11   0 6228.73 308.770   1
  -5 -11   0 7447.06 254.270  25
  -5 -11  -1 500.911 111.541   2
  -5 -11  -1 547.482 75.5005  25
  -5 -11  -2 5444.81 273.424   2
  -5 -11  -2 5652.70 213.018  25
  -5 -11  -3 116.295 46.9008  25
  -5 -11  -3 65.1665 74.4287   2
  -5 -11  -4 618.946 100.358   2
  -5 -11  -5 185.435 69.3968   2
  -5 -11  -6 318.877 64.5758   2
   6   0 -18 919.980 76.1565  28
  -6   0  18 763.511 105.364  17
   6   0 -17-21.5665 46.0087  28
  -6   0  17 82.3743 69.6995  17
   6   0 -16 28.1396 60.3844  28
  -6   0  16 137.926 87.4294  17
   6   0 -15 5.62956 61.8040  28
  -6   0  15 10.7577 80.8594  17
   6   0 -14 378.264 94.2249  28
  -6   0  14 423.160 137.979  17
  -6   0  13-22.7961 75.0150  18
  -6   0  13 35.6983 90.9202  17
   6   0 -13-25.6042 78.0762  28
  -6   0  12 5439.02 359.747  18
  -6   0  12 5187.20 362.633  17
   6   0 -12 4921.52 271.807  28
  -6   0  11 90.6007 76.9170  18
  -6   0  11-64.2369 128.083  17
  -6   0  10 8488.49 413.752  18
  -6   0  10 7725.68 412.575  17
  -6   0   9 23.9685 54.8256  18
  -6   0   9 77.6187 66.9544  17
  -6   0   8 20743.1 634.194  18
  -6   0   8 19460.6 636.889  17
  -6   0   7-12.5622 68.9574  18
  -6   0   6-16.3252 54.3666  18
  -6   0   5 9.44139 40.9723  18
  -6   0   4 97326.7 1874.61  18
  -6   0   3 360.871 66.9055  12
  -6   0   3 41.8217 42.7670  18
  -6   0   2 209779. 3744.34  12
  -6   0   2 214719. 3776.91  18
  -6   0   1-2.71392 52.1412  12
   6   0  -1 18.2576 28.3473  19
  -6   0   0 104364. 1911.52  12
   6   0   0 100542. 1965.11  14
  -6   0   0 103692. 1843.06  24
   6   0   1 23.7443 44.7852  14
  -6   0  -1 25.9706 16.7829  24
   6   0   1 30.2524 29.0311  19
  -6   0  -1 17.9800 34.8971  12
  -6   0  -2 5965.42 165.024  24
   6   0   2 5425.25 237.356  14
   6   0   3 1715.20 136.483  13
  -6   0  -3 103.850 27.0971  23
   6   0   4 627236. 10976.5  13
  -6   0  -4 636524. 10781.4  23
  -6   0  -5 117.875 33.1381  23
   6   0   5 67.4853 71.9566  13
   6   0   6 302690. 5409.70  13
  -6   0  -6 294791. 5146.05  23
   6   0   7-15.2717 61.1012  17
  -6   0  -7-18.3861 32.8444  23
   6   0   7 41.6322 66.6273  13
   6   0   8 25399.6 811.556  13
  -6   0  -8 25448.5 689.230  27
   6   0   9 25.4593 48.9032  26
   6   0   9-9.87907 74.2555  17
   6   0   9-21.6792 96.4029  13
  -6   0  -9-27.2657 63.4435  27
   6   0  10 3316.59 184.951  26
  -6   0 -10 3872.49 252.388  27
   6   0  10 3727.10 320.257  13
   6   0  10 3902.28 318.606  17
   6   0  11 38.5143 60.7499  26
   6   0  11-77.6417 116.449  13
   6   0  11-108.323 125.791  17
   6   0  12 3224.10 312.310  13
   6   0  12 3698.05 331.486  17
  -6   0 -12 3013.85 231.619  27
   6   0  13-12.8687 99.8990  17
   6   0  14 4886.29 371.986  17
   6   0  15-63.6926 119.246  17
   6   0  16 550.877 122.332  17
   6   0  17-34.7567 47.3264   9
   6  -2 -18 310.205 41.9823  28
   6   2 -18 304.200 41.3652  28
  -6  -2  17 650.919 106.657  17
  -6   2  17 561.466 101.089  17
   6   2 -17 618.254 71.6975  28
   6  -2 -17 666.752 73.9466  28
   6  -2 -16 143.287 55.9357  28
  -6   2  16 75.2404 68.8648  17
  -6  -2  16 114.849 77.2051  17
   6   2 -16 129.292 58.9748  28
  -6   2  15 21312.7 745.185  17
  -6  -2  15 20736.4 729.777  17
   6   2 -15 22246.9 595.792  28
   6  -2 -15 22656.8 604.583  28
   6  -2 -14 9976.84 379.304  28
   6   2 -14 9705.28 372.245  28
  -6   2  14 9884.17 497.369  17
  -6  -2  14 9233.70 483.455  17
  -6   2  13 19726.3 743.608  18
  -6  -2  13 18804.1 724.626  18
  -6  -2  13 20166.6 695.162   4
  -6   2  13 20563.0 766.519  17
  -6  -2  13 19834.0 752.021  17
   6  -2 -13 21895.5 620.107  28
   6   2 -13 20951.4 607.369  28
  -6  -2  12 18759.2 688.423   4
  -6   2  12 18997.5 717.649  18
  -6  -2  12 18275.3 704.641  18
  -6   2  12 19292.9 736.074  17
  -6  -2  12 18672.3 720.567  17
   6   2 -12 19425.9 580.967  28
   6  -2 -12 19444.6 584.785  28
  -6  -2  11 36385.6 1085.66  17
  -6   2  11 39206.9 1092.56  18
  -6  -2  11 38725.2 1087.03  18
  -6   2  11 38424.6 1112.45  17
   6   2 -11 37840.0 917.822  28
   6  -2 -11 38852.9 929.659  28
  -6  -2  11 36807.0 1060.97   4
  -6   2  10 17097.0 621.869  18
  -6  -2  10 16928.7 623.554  18
  -6   2  10 16144.7 632.492  17
  -6  -2  10 16925.1 641.896  17
   6   2 -10 17541.4 518.517  28
   6  -2 -10 16790.7 514.581  28
  -6  -2   9 720.383 120.331  18
  -6  -2   9 808.257 122.805  11
  -6   2   9 559.659 119.308  17
  -6  -2   9 678.916 124.047  17
  -6   2   9 538.894 109.823  18
  -6   2   8 829.129 120.524  18
  -6  -2   8 903.079 125.347  18
  -6   2   8 774.813 123.398  17
  -6  -2   8 778.728 122.344  17
  -6  -2   7 18666.9 578.220  18
  -6   2   7 18603.4 576.776  18
  -6   2   6 185.857 66.5901  18
  -6  -2   6 257.284 67.8900  18
  -6  -2   5 487.657 81.2807  18
  -6   2   5 492.274 81.4842  18
  -6  -2   4 285554. 5072.45  12
  -6   2   4 285620. 5019.99  18
  -6  -2   4 279760. 5012.28  18
  -6   2   3 1036.96 99.8653  18
  -6  -2   3 979.402 115.361  12
  -6  -2   3 975.423 96.9479  18
  -6  -2   2 116725. 2216.51  12
  -6   2   2 120100. 2189.97  18
  -6  -2   2 115495. 2178.67  18
  -6  -2   1 21062.1 464.140  24
  -6  -2   1 20559.1 543.384  12
   6   2  -1 21552.9 454.651  19
   6  -2  -1 21214.4 454.309  19
   6   2   0 97.5649 45.9905  14
  -6   2   0 29.2641 11.7287  24
  -6  -2   0 59.9615 26.7409  24
  -6  -2   0 64.0997 52.0054  12
  -6   2   0 30.4685 22.1963  12
   6   2   0 9.64411 27.5144  19
   6  -2   0 24.9995 26.2647  19
   6   2   1 3281.63 176.941  14
  -6  -2  -1 3092.91 126.404  24
  -6  -2  -1 3120.65 167.172  12
  -6   2  -1 3053.17 110.607  12
   6  -2   1 3311.25 175.772  14
   6  -2   2 2282.03 152.537  14
  -6   2  -2 2422.56 78.4214  23
  -6  -2  -2 2332.00 149.081  12
  -6  -2  -2 2289.56 109.284  23
   6   2   2 2426.66 154.212  14
  -6  -2  -2 2406.53 111.545  24
  -6   2  -3 13161.3 276.114  23
  -6  -2  -3 12880.3 330.620  23
  -6  -2  -3 13124.1 334.624  24
   6  -2   4 2748.87 181.780  13
  -6  -2  -4 2687.27 129.696  23
   6   2   4 3025.43 188.901  13
   6   2   5 78351.2 1644.25  13
   6  -2   5 77400.6 1643.82  13
  -6  -2  -5 79647.0 1486.36  23
   6   2   6 22902.5 690.295  13
   6  -2   6 23632.2 696.710  13
  -6  -2  -6 22512.4 542.636  23
  -6   2  -7 36387.5 864.651  27
   6   2   7 36851.2 978.505  13
   6  -2   7 35168.5 967.605  13
  -6  -2  -7 36082.4 787.906  23
  -6  -2  -7 36200.1 865.938  27
   6   2   7 32811.5 935.835  17
   6  -2   7 33145.9 940.474  17
  -6   2  -8 15870.9 510.419  27
  -6  -2  -8 15549.3 507.918  27
  -6  -2  -8 14989.8 439.766  23
   6  -2   8 13525.8 565.230  17
   6   2   8 16039.5 432.449  26
   6   2   8 16244.6 607.385  13
   6  -2   8 15224.0 601.847  13
   6   2   8 14409.8 569.351  17
  -6  -2  -9 1098.82 135.023  27
  -6  -2  -9 1022.74 108.706  23
   6   2   9 937.578 160.583  13
   6  -2   9 1056.71 171.811  13
   6   2   9 1040.71 108.698  26
   6   2   9 1025.55 165.411  17
   6  -2   9 859.073 161.450  17
  -6   2  -9 979.866 129.499  27
  -6  -2 -10 363.833 90.8735  27
   6  -2  10 202.905 107.337  17
   6   2  10 313.653 119.443  13
   6  -2  10 349.892 124.117  13
  -6   2 -10 424.755 93.2862  27
   6   2  10 421.447 82.8162  26
   6   2  10 284.537 114.527  17
   6   2  11 2618.95 276.661  13
  -6  -2 -11 2349.18 207.432  27
   6  -2  11 2617.77 276.771  13
   6   2  11 2477.49 170.333  26
   6   2  11 2223.05 254.207  17
   6  -2  11 2474.87 268.997  17
  -6   2 -11 2405.81 205.928  27
   6   2  12 1652.50 224.864  17
   6   2  12 1851.31 149.015  26
   6  -2  12 1754.73 237.535  17
   6   2  13 1364.74 210.851  17
   6  -2  13 1447.24 220.632  17
   6   2  14 289.698 110.371  17
   6  -2  14 293.691 122.156  17
   6   2  15 18.8762 101.161  17
   6  -2  15 76.7796 104.541  17
   6  -2  16 856.940 130.807   9
   6   2  16 1023.21 140.959  17
   6  -2  16 692.797 120.903  17
   6  -2  17 1554.14 132.305   9
   6  -4 -17 5013.95 174.890   6
   6  -4 -17 4351.15 161.060   5
   6  -4 -16 483.271 67.9136   5
   6   4 -15 7498.06 250.808  28
  -6   4  15 6770.12 334.245  17
  -6  -4  14 2523.27 224.947   4
   6   4 -14 2380.61 149.802  28
  -6   4  14 2231.61 203.566  17
  -6  -4  13 31.0327 76.4686   4
  -6   4  13 135.398 79.3392  17
  -6  -4  13 166.861 87.2341  17
   6  -4 -13 147.404 61.9656  28
   6   4 -13 95.0756 55.9493  28
  -6  -4  12 11301.8 542.150   4
   6   4 -12 11085.7 377.052  28
  -6   4  12 9409.40 467.158  17
  -6  -4  12 10593.0 497.562  17
   6  -4 -12 10770.4 376.427  28
  -6  -4  11 5861.39 355.817  18
  -6   4  11 5580.68 343.408  17
  -6  -4  11 5418.80 345.787  17
  -6  -4  11 5373.62 372.992   4
   6   4 -11 5853.47 264.082  28
   6  -4 -11 5684.01 265.561  28
   6  -4 -10 164.482 60.8821  28
  -6   4  10-9.03914 82.3088  17
  -6   4  10 145.336 70.4238  18
  -6  -4  10 62.0936 55.8235  18
  -6  -4  10 149.686 82.2331  17
  -6  -4   9 5159.94 344.586  11
  -6   4   9 4409.62 283.368  18
  -6  -4   9 4697.98 291.260  18
  -6  -4   9 4624.88 287.487   1
  -6   4   9 4151.34 282.726  17
  -6  -4   9 4591.69 296.171  17
   6  -4  -9 4295.16 218.122  28
  -6  -4   8 4872.23 328.233  11
  -6   4   8 3835.73 246.169  18
  -6  -4   8 4390.52 268.085  18
  -6  -4   8 4837.07 287.494   1
  -6  -4   8 4058.81 270.824  17
  -6  -4   7 25252.2 724.655   1
  -6  -4   7 26928.5 814.106  11
  -6   4   7 22460.2 669.549  18
  -6  -4   7 24898.8 697.985  18
  -6  -4   7 24257.5 716.470  17
  -6  -4   6 144.881 71.1773  11
  -6   4   6 219.706 63.5545  18
  -6  -4   6 73.8776 48.1290  18
  -6  -4   6 156.347 65.1234   1
  -6   4   5 4118.53 217.160  18
  -6  -4   5 3938.51 214.162  18
  -6   4   4 2187.88 149.085  18
  -6  -4   4 2459.33 158.116  18
  -6  -4   4 2419.09 137.780  24
  -6  -4   3 5154.43 202.116  24
   6  -4  -3 5310.63 173.806  19
   6   4  -3 5157.76 169.038  19
  -6   4   3 4509.58 211.532  18
  -6  -4   3 5168.77 225.089  18
  -6  -4   2 26596.7 594.250  24
   6  -4  -2 26575.6 544.447  19
   6   4  -2 25881.2 538.629  19
  -6   4   2 25863.9 619.234  18
  -6  -4   2 25614.7 619.984  18
  -6  -4   1 2575.94 130.922  24
   6   4  -1 2656.04 113.012  19
   6  -4  -1 2726.15 115.243  19
  -6   4   1 2194.25 138.263  18
  -6  -4   1 2370.82 143.921  18
  -6  -4   0 14580.8 377.856  24
  -6  -4   0 13563.8 395.832  18
  -6   4   0 14182.2 395.731  18
  -6  -4   0 14233.2 473.201  12
  -6  -4  -1 1022.58 81.6844  23
  -6  -4  -1 1123.73 130.533  12
   6   4   2 145304. 2591.85  14
   6  -4   2 137821. 2568.30  14
  -6  -4  -2 136375. 2504.11  23
  -6  -4  -2 137753. 2644.32  12
   6   4   3 24777.1 659.286  14
  -6  -4  -3 24332.2 680.571  12
  -6  -4  -4 12603.0 446.653  12
   6   4   4 12154.4 426.419  14
   6  -4   4 12358.8 425.140  14
  -6   4  -5 696.388 87.7733  27
  -6  -4  -5 695.741 87.1488  27
   6   4   5 689.202 108.188  14
   6  -4   5 657.766 101.887  14
  -6  -4  -5 771.509 94.9923   6
  -6  -4  -5 835.175 123.038  12
  -6   4  -6 10816.7 373.331  27
  -6  -4  -6 10555.4 368.545  27
  -6  -4  -6 11274.3 362.500   6
  -6  -4  -6 10185.9 341.696  23
  -6  -4  -6 10678.4 429.558  12
  -6  -4  -6 11110.4 343.322   5
  -6  -4  -7 993.746 115.068  27
   6   4   7 1180.58 113.079  26
  -6  -4  -7 1243.18 152.704  12
  -6  -4  -7 1318.91 127.986   6
   6  -4   7 985.837 142.538  17
  -6   4  -7 1026.32 117.221  27
   6   4   8 4341.47 208.812  26
  -6  -4  -8 4206.90 241.027  27
   6   4   8 4130.28 283.936  13
  -6  -4  -8 4115.49 222.416  23
  -6   4  -8 4297.30 244.807  27
  -6  -4  -8 4359.40 222.929   6
   6  -4   8 3678.21 282.159  17
   6   4   8 3584.86 273.277  17
  -6  -4  -9 26.2885 44.1878  27
   6   4   9-65.8619 113.302  13
   6   4   9 42.6308 60.5185  26
  -6  -4  -9 34.0272 43.3359  23
  -6  -4  -9 144.011 71.8000   6
   6   4  10 6514.02 263.790  26
  -6  -4 -10 6105.98 270.318   6
   6   4  10 5283.17 358.360  17
   6  -4  10 5120.59 363.182  17
  -6  -4 -10 4910.68 279.566  27
   6   4  11 4061.95 207.948  26
  -6  -4 -11 3690.01 207.784   6
   6   4  11 3464.97 291.980  17
   6  -4  11 3622.45 307.203  17
  -6  -4 -12 4926.74 232.391   6
   6   4  12 5683.59 244.236  26
   6   4  12 5185.36 347.396  17
   6  -4  12 4852.58 350.123  17
   6   4  13 3251.89 262.741  17
  -6  -4 -14 1797.40 141.757  15
   6  -4  14 2144.53 220.002   9
   6  -4  15 28.9106 73.5596   9
   6  -4  16 2057.30 155.864   9
   6  -6 -15 242.388 49.4273   6
   6  -6 -15 231.148 52.7035   5
   6  -6 -14 597.755 77.9092   6
   6  -6 -14 584.680 83.0921   5
  -6  -6  14 754.366 119.670   4
  -6  -6  13 26.6259 66.7120   4
   6  -6 -13 21.9827 57.8717   5
  -6  -6  12 885.811 157.084   4
  -6  -6  11 1712.80 217.580   4
  -6  -6  10 5078.65 324.607   1
  -6  -6  10 4801.26 363.072   4
  -6  -6   9 5281.09 372.330  11
  -6  -6   9 4524.44 316.795   1
  -6  -6   8 112954. 2202.86  24
  -6  -6   8 111187. 2410.65   1
  -6  -6   7 85.5163 83.5043   1
  -6  -6   7 75.2686 46.7241  24
  -6  -6   7 107.352 102.233  11
  -6  -6   6 2746.15 237.618   1
  -6  -6   6 3211.47 181.714  24
  -6  -6   5 183.172 51.4186  24
   6  -6  -5 240.381 69.4035   5
  -6  -6   5 267.453 106.988   2
   6  -6  -4 30567.5 749.793   5
  -6  -6   4 32479.5 856.998   2
   6  -6  -4 30599.3 738.494  25
  -6  -6   4 34003.7 755.023  24
   6  -6  -4 31390.8 818.742  16
   6  -6  -4 32333.2 721.751  22
   6  -6  -3 1431.82 115.489  25
  -6  -6   3 1442.14 160.469   2
  -6  -6   3 1593.53 120.899  24
  -6  -6   3 1269.33 169.574  12
   6  -6  -3 1386.71 118.900   5
   6  -6  -3 1725.94 159.170  16
  -6  -6   2 9324.74 372.546   2
  -6  -6   2 9097.82 311.068  24
  -6  -6   2 9251.13 298.735  23
  -6  -6   2 8900.52 422.118  12
   6  -6  -2 8812.89 372.780  16
  -6  -6   1 4014.23 237.098   2
  -6  -6   1 3823.32 189.386  24
  -6  -6   1 3927.97 182.977  23
  -6  -6   1 3935.94 277.570  12
  -6  -6   1 4283.52 244.191   3
   6  -6  -1 3947.26 245.461  16
   6  -6   0 99.1405 73.3766  16
  -6  -6   0 11.2970 31.4517  23
  -6  -6   0 8.20351 88.6499  12
  -6  -6   0 85.4598 80.5031   2
  -6  -6   0 82.8267 38.5599  24
  -6  -6  -1 610.882 76.1892  23
  -6  -6  -1 731.895 129.520  12
  -6  -6  -1 567.440 110.688   3
   6  -6   1 339.080 100.155  16
  -6  -6  -2 18562.2 499.480  23
  -6  -6  -2 18255.0 633.125  12
  -6  -6  -2 19531.6 554.450   3
  -6  -6  -3 441.607 70.3086  23
  -6  -6  -3 431.115 79.1531  15
  -6  -6  -3 402.396 102.557  12
  -6  -6  -3 314.007 90.3337   3
   6  -6   3 376.983 89.4380   9
  -6  -6  -4 115.140 48.1746  23
  -6  -6  -4 144.534 78.2919  12
  -6  -6  -4 114.505 61.0581  15
  -6  -6  -4 21.3696 68.4116   5
  -6  -6  -4 47.8872 76.6073   3
   6  -6   4 51.2236 61.9352   9
   6   6   5 695.173 89.4792  26
  -6  -6  -5 732.520 107.775  15
  -6  -6  -5 590.704 85.6217  23
  -6  -6  -5 744.596 131.763  12
  -6  -6  -5 760.739 120.122   3
  -6  -6  -5 785.601 112.565   5
   6  -6   5 685.632 124.810   9
   6   6   6 1436.88 121.166  26
  -6  -6  -6 1548.59 155.971  15
  -6  -6  -6 1258.06 126.592  23
  -6  -6  -6 1778.80 190.462  12
  -6  -6  -6 1803.67 166.874   3
   6  -6   6 1467.58 176.685   9
  -6  -6  -6 1558.24 147.136   5
  -6  -6  -7 1770.22 173.491  15
  -6  -6  -7 1510.53 143.208  23
  -6  -6  -7 1971.17 173.077   3
  -6  -6  -7 1631.66 188.644  12
   6   6   7 1782.65 138.158  26
   6  -6   7 1751.40 198.537   9
  -6  -6  -7 1792.66 158.240   5
  -6  -6  -8 2726.73 201.633   3
  -6  -6  -8 2439.50 183.242  23
  -6  -6  -8 2547.99 229.062  12
   6   6   8 2716.90 163.005  26
   6  -6   8 2883.31 256.467   9
  -6  -6  -8 2405.29 178.182   5
  -6  -6  -8 2584.06 205.024  15
  -6  -6  -9 621.215 97.9276   5
   6   6   9 651.892 91.7526  26
  -6  -6  -9 785.778 128.019   3
   6  -6   9 695.005 141.421   9
  -6  -6  -9 688.476 122.689  15
  -6  -6 -10 881.760 127.334   3
   6   6  10 731.408 92.8538  26
  -6  -6 -10 636.220 92.5737   5
   6  -6  10 848.644 157.319   9
  -6  -6 -10 784.962 125.748  15
   6   6  11 7039.11 248.751  26
  -6  -6 -11 6795.89 304.184  15
  -6  -6 -11 6822.25 286.459   3
  -6  -6 -12 5673.44 255.239  15
  -6  -6 -12 5293.60 233.767   3
  -6  -6 -13 227.377 61.3378   3
  -6  -6 -13 284.912 66.4897  15
  -6  -6 -14 4421.87 177.677  15
   6  -8 -13 70.1735 38.5379   5
  -6  -8  12 275.677 78.6112   4
   6  -8 -12 189.929 55.6681   5
  -6  -8  11 994.842 143.992   4
   6  -8 -11 766.444 93.6641   5
   6  -8 -10 210.731 70.3613  16
  -6  -8  10 300.815 98.8623   4
   6  -8 -10 325.724 78.3077   5
  -6  -8   9 2251.86 214.376   1
   6  -8  -9 1588.83 143.687   5
   6  -8  -9 1795.02 160.749  16
  -6  -8   9 2404.36 243.875   4
  -6  -8   8 6385.50 405.392   4
   6  -8  -8 5706.05 272.986   5
   6  -8  -8 5849.55 299.002  16
  -6  -8   8 6841.45 382.486   1
  -6  -8   7 6927.02 430.126  11
   6  -8  -7 6308.37 248.669  22
   6  -8  -7 5751.97 275.391   5
  -6  -8   7 6564.67 391.850   1
   6  -8  -7 5971.18 316.282  16
  -6  -8   6 1400.54 190.700   1
  -6  -8   6 1266.75 202.039  11
   6  -8  -6 930.108 120.961   5
   6  -8  -6 994.767 145.540  16
   6  -8  -5 31.7151 79.9616  16
  -6  -8   5 180.952 103.292   1
  -6  -8   5 127.392 101.941  11
   6  -8  -5-5.06396 76.1312   5
   6  -8  -4 4168.11 225.210  25
  -6  -8   4 4663.33 320.799   2
  -6  -8   4 4763.62 365.934  11
   6  -8  -4 4177.90 220.537   5
   6  -8  -4 4579.97 295.509  16
  -6  -8   4 4868.90 344.892   1
   6  -8  -3 42.6650 87.6443  16
   6  -8  -3 141.127 63.0240  25
  -6  -8   3 62.8465 96.0522  11
  -6  -8   3 94.4133 126.870   2
   6  -8  -2 581.372 139.058  16
   6  -8  -2 413.524 78.9484  25
  -6  -8   2 341.598 144.356   2
   6  -8  -1 31326.8 736.548  25
  -6  -8   1 31294.9 890.936   2
  -6  -8   1 29568.8 932.685  12
   6  -8  -1 31696.5 931.378  16
  -6  -8   0 30234.4 857.034   2
   6  -8   0 30049.7 698.706  25
  -6  -8   0 29195.9 828.587   3
  -6  -8  -1 15.5194 132.577   2
  -6  -8  -1 86.8034 117.458   3
  -6  -8  -2 15098.8 534.998   3
  -6  -8  -2 15180.9 560.795   2
  -6  -8  -3 2732.26 164.892  25
  -6  -8  -3 2882.79 228.348   3
  -6  -8  -3 2786.35 242.820   2
  -6  -8  -4 1301.51 119.076  25
  -6  -8  -4 1434.34 176.501   3
  -6  -8  -5 871.328 100.159  25
  -6  -8  -5 1043.25 154.105   3
  -6  -8  -6 395.641 73.0166  25
  -6  -8  -6 325.986 114.357   3
  -6  -8  -7 36078.7 887.987   3
  -6  -8  -8 249.323 82.1782  15
  -6  -8  -8 346.962 108.799   3
  -6  -8  -9 8562.07 322.574   3
  -6  -8  -9 7689.11 307.943  15
  -6  -8 -10 288.584 83.7373   3
  -6  -8 -11 546.317 79.6687   3
   6 -10  -8 33.8878 51.9968  16
   6 -10  -7 72.9982 64.8059  16
  -6 -10   7 66.9360 63.6511   1
   6 -10  -6 3360.51 222.626  16
  -6 -10   6 3694.69 249.688   1
   6 -10  -5 142.595 82.8734  16
  -6 -10   5 202.762 84.4539  11
  -6 -10   4 1293.96 166.869  11
  -6 -10   3 2178.26 215.090   1
  -6 -10   3 2217.59 219.825  11
  -6 -10   2 1259.12 173.364   1
  -6 -10   2 1309.88 172.436  11
  -6 -10   1 13942.8 525.931   2
  -6 -10   1 13465.1 552.377   1
  -6 -10   1 12938.0 536.978  11
  -6 -10   0 1849.82 210.601   2
  -6 -10   0 1546.05 189.471   1
  -6 -10  -1 1149.21 107.065  25
  -6 -10  -2 5015.63 217.300  25
  -6 -10  -3 1009.03 98.0269  25
  -6 -10  -4 2507.23 144.878  25
  -6 -10  -5 6004.80 275.837   3
  -6 -10  -6-26.4119 76.8890   3
  -6 -10  -7 477.013 88.9422   3
  -6 -10  -8 1600.61 118.334   2
   7   1 -18 4919.14 162.221  28
   7  -1 -18 4971.95 164.325  28
  -7   1  18 5035.91 234.719  17
  -7  -1  18 4889.75 228.326  17
  -7   1  17 1269.35 145.790  17
  -7  -1  17 1227.48 144.215  17
   7   1 -17 1383.98 103.212  28
   7  -1 -17 1420.96 105.116  28
   7   1 -16 776.062 95.6901  28
   7  -1 -16 780.675 66.9350  22
  -7   1  16 943.154 143.423  17
  -7  -1  16 711.594 128.616  17
  -7   1  15 113.334 86.0200  17
  -7  -1  15 91.5277 90.4603  17
   7   1 -15 92.3651 63.3980  28
  -7   1  14 57.2493 96.8599  17
  -7  -1  14-11.3181 89.2239  17
   7   1 -14 52.2917 67.1851  28
   7  -1 -14-23.3931 65.2009  28
  -7   1  13 22378.0 833.808  17
  -7  -1  13 23312.3 840.141  17
   7   1 -13 24009.4 670.001  28
   7  -1 -13 22911.1 661.829  28
  -7   1  12 9580.54 499.294  18
  -7  -1  12 9831.82 500.850  18
  -7   1  12 10141.7 519.397  17
  -7  -1  12 10033.2 518.364  17
   7   1 -12 10029.3 394.624  28
   7  -1 -12 10105.2 396.118  28
  -7   1  11 14840.3 606.802  18
  -7  -1  11 14979.4 607.556  18
   7  -1 -11 14207.0 482.487  28
  -7   1  11 14476.3 618.289  17
  -7  -1  11 13874.4 605.610  17
   7   1 -11 14826.5 487.485  28
  -7  -1  10 19628.4 697.561  18
  -7   1  10 20979.7 717.121  18
  -7  -1  10 19441.0 716.497  17
  -7   1  10 20907.4 746.533  17
   7   1 -10 22073.3 608.072  28
   7  -1 -10 21517.7 604.396  28
  -7  -1   9 797.015 130.230  18
  -7   1   9 744.080 124.348  18
  -7   1   9 709.674 136.266  17
  -7  -1   9 703.584 137.986  17
   7   1  -9 863.459 106.448  28
   7  -1  -9 791.711 103.315  28
  -7  -1   8 4975.97 290.139  18
   7  -1  -8 4784.74 252.311   7
  -7   1   8 5243.27 299.835  18
  -7   1   7 13.9080 56.4576  18
  -7  -1   7 6.88801 50.0180  18
  -7   1   6 32594.0 839.229  18
  -7  -1   6 32601.1 832.800  18
  -7   1   5 2128.69 163.800  18
  -7  -1   5 1986.17 155.470  18
  -7  -1   4 159239. 2933.81  12
  -7   1   4 159501. 2930.13  18
  -7  -1   4 152642. 2923.89  18
  -7  -1   3 71663.0 1455.09  12
  -7  -1   3 71155.9 1455.36  18
  -7   1   3 71942.4 1456.75  18
  -7  -1   2 18528.0 507.759  12
  -7   1   2 18175.2 452.010  12
  -7   1   2 18856.8 512.720  18
  -7  -1   2 18260.7 504.962  18
  -7  -1   1 605.202 55.6129  24
  -7  -1   1 406.199 75.6074  12
  -7   1   1 399.123 58.5809  12
   7   1  -1 516.222 55.3139  19
   7  -1  -1 537.638 56.5577  19
  -7   1   0 88.1866 20.6066  24
  -7  -1   0 19.6473 20.8968  24
   7   1   0 26.1009 45.0761  14
   7  -1   0 12.9909 45.2622  14
  -7  -1   0 30.0312 48.0552  12
  -7   1   0 20.5633 36.4944  12
   7   1   0 38.9966 32.5704  19
   7  -1   0 29.7133 30.2565  19
   7  -1   1 8884.38 325.592  14
   7   1   1 9283.10 333.293  14
  -7   1  -1 8280.00 206.298  24
  -7  -1  -1 8554.11 235.173  24
  -7  -1  -1 8579.49 296.466  12
  -7   1  -1 8908.01 260.992  12
   7   1   2 462.030 85.1087  14
  -7   1  -2 405.937 37.1612  24
  -7  -1  -2 310.133 41.6802  24
  -7  -1  -2 284.151 42.7324  23
  -7   1  -2 364.908 57.8480  12
  -7  -1  -2 288.298 66.1418  12
   7  -1   2 555.372 89.8588  14
   7  -1   3 99443.6 1959.36  14
  -7  -1  -3 105207. 1923.83  12
  -7   1  -3 98834.3 1761.23  23
  -7  -1  -3 97833.8 1796.59  23
   7   1   3 97082.2 1958.00  14
  -7  -1  -3 98958.7 1799.06  24
  -7   1  -4 240346. 4108.34  23
  -7  -1  -4 234519. 4143.50  23
   7   1   5 126676. 2514.42  13
   7  -1   5 125299. 2509.17  13
  -7   1  -5 130621. 2271.62  23
  -7  -1  -5 125320. 2304.77  23
   7   1   6 78911.8 1702.71  13
   7  -1   6 78661.3 1705.19  13
  -7   1  -6 80007.3 1450.92  23
  -7  -1  -6 77384.2 1477.61  23
   7   1   6 72725.4 1687.24  17
   7  -1   6 72809.1 1691.92  17
   7   1   7 22526.0 724.184  13
   7  -1   7 22720.5 728.542  13
  -7  -1  -7 21261.5 526.982  23
   7   1   7 20049.6 697.431  17
   7  -1   7 18938.8 687.706  17
  -7  -1  -8 5670.16 291.269  27
   7  -1   8 5091.48 212.462  26
   7   1   8 5266.03 223.761  26
  -7   1  -8 5540.64 287.271  27
  -7  -1  -8 5507.47 232.945  23
   7   1   8 5967.71 362.113  13
   7  -1   8 6162.37 370.584  13
   7   1   8 4929.22 337.533  17
   7  -1   8 4647.29 331.212  17
  -7  -1  -9 2576.65 203.191  27
   7  -1   9 2469.34 153.110  26
   7   1   9 2386.61 157.121  26
   7  -1   9 2577.43 255.044  13
   7   1   9 2785.26 265.890  13
  -7   1  -9 2617.09 204.063  27
   7   1   9 2450.05 249.231  17
   7  -1   9 2851.08 269.217  17
   7  -1  10 16259.8 465.430  26
   7  -1  10 17492.8 712.808  13
   7   1  10 17663.9 712.614  13
   7   1  10 16276.8 694.424  17
   7  -1  10 16258.7 698.528  17
  -7   1 -10 16957.3 582.139  27
  -7  -1 -10 17093.9 585.113  27
   7   1  11 2286.98 269.713  13
   7  -1  11 2238.47 267.728  13
  -7   1 -11 2338.13 207.058  27
  -7  -1 -11 2205.07 203.718  27
   7   1  11 2241.35 266.800  17
   7  -1  11 2116.73 265.760  17
   7   1  12 234.865 126.686  17
   7  -1  12 275.836 138.521  17
   7   1  13 2618.72 284.289  17
   7  -1  13 2533.95 284.945  17
   7   1  14 3938.16 325.670  17
   7  -1  14 3878.86 325.051  17
   7  -1  15-33.4935 78.7774   9
   7   1  15 34.3993 62.6267   9
   7   1  15 9.47082 81.1657  17
   7  -1  15 19.0190 84.5735  17
   7  -1  16 929.917 124.630   9
   7   1  16 940.558 104.474   9
   7  -3 -17 312.139 39.3357  22
  -7   3  17 425.636 73.9562  17
   7   3 -17 358.116 46.2913  28
  -7   3  16 3522.37 230.296  17
  -7  -3  16 3394.39 224.603  17
   7   3 -16 3655.53 162.492  28
  -7   3  15 2927.41 234.608  17
  -7  -3  15 2736.93 228.588  17
   7   3 -15 3059.80 168.672  28
   7  -3 -15 3009.95 167.720  28
  -7  -3  14 16325.7 591.998   4
   7   3 -14 17113.9 488.913  28
  -7   3  14 15554.9 619.680  17
  -7  -3  14 16383.1 629.770  17
   7  -3 -14 17164.8 492.005  28
  -7  -3  13 8626.48 435.288   4
   7  -3 -13 8640.69 339.711  28
  -7   3  13 8183.05 445.329  17
  -7  -3  13 8187.51 443.771  17
   7   3 -13 8363.03 331.470  28
  -7   3  12 16269.3 654.065  18
  -7  -3  12 17701.1 675.721  18
  -7   3  12 17702.6 688.912  17
  -7  -3  12 17588.3 690.158  17
   7   3 -12 18271.4 537.895  28
   7  -3 -12 18410.7 547.404  28
  -7  -3  12 18292.6 695.717   4
   7   3 -11 42542.0 977.790  28
  -7   3  11 42200.4 1157.32  18
  -7  -3  11 41375.7 1148.47  18
   7  -3 -11 43023.6 987.552  28
  -7   3  11 41519.1 1169.68  17
  -7  -3  11 41556.1 1170.75  17
  -7  -3  11 41420.4 1180.55   4
  -7   3  10 9441.47 453.167  18
  -7  -3  10 9982.17 462.726  18
  -7   3  10 9295.35 465.362  17
  -7  -3  10 9310.39 470.184  17
   7   3 -10 10061.2 364.781  28
   7  -3 -10 9919.02 367.356  28
  -7  -3   9 5691.97 347.055  11
  -7   3   9 5402.29 319.645  18
  -7  -3   9 4971.99 308.645  18
  -7   3   9 5402.11 338.730  17
  -7  -3   9 4883.81 321.714  17
   7   3  -9 5413.94 253.673  28
   7  -3  -9 5204.97 251.401  28
  -7  -3   8-9.09716 57.2109  11
  -7   3   8 108.068 60.8539  18
  -7  -3   8 77.4600 56.2497  18
  -7   3   8-33.3827 65.7928  17
  -7  -3   8 8.35690 65.8814  17
  -7  -3   7 1519.80 170.970  11
  -7   3   7 1156.83 137.976  18
  -7  -3   7 1270.93 144.742  18
   7  -3  -6 10012.0 381.243   7
  -7  -3   6 9481.61 423.375  11
  -7   3   6 10794.2 410.884  18
  -7  -3   6 10295.0 404.134  18
  -7   3   5 33183.7 831.358  18
  -7  -3   5 33383.8 831.495  18
  -7  -3   4 52822.3 1210.05  12
  -7   3   4 51015.3 1127.74  18
  -7  -3   4 50959.6 1125.45  18
  -7  -3   3 93964.4 1931.72  12
  -7   3   3 96935.0 1866.61  18
  -7  -3   3 93719.1 1859.79  18
  -7  -3   2 3071.28 144.297  24
  -7  -3   2 2666.83 194.474  12
   7   3  -2 3001.84 129.713  19
   7  -3  -2 2730.01 126.669  19
  -7   3   2 2653.59 168.250  18
  -7  -3   2 2533.92 166.223  18
  -7  -3   1 45778.3 924.647  24
   7   3  -1 47660.1 907.102  19
   7  -3  -1 47258.8 908.721  19
  -7   3   1 45264.8 998.698  18
  -7  -3   1 43348.6 995.022  18
  -7  -3   1 45287.6 1057.17  12
  -7  -3   0 2697.37 131.662  24
  -7  -3   0 2341.33 179.666  12
   7   3   1 30188.6 731.834  14
   7  -3   1 28937.7 723.397  14
  -7  -3  -1 29857.5 649.489  24
  -7  -3  -1 30395.4 761.770  12
   7   3   2 28426.6 712.930  14
   7  -3   2 27981.4 711.035  14
  -7  -3  -2 26360.5 607.302  24
  -7  -3  -2 27240.7 603.227  23
  -7  -3  -2 27678.7 716.345  12
  -7  -3  -3 616.043 70.0209  24
  -7  -3  -3 527.643 64.7844  23
  -7  -3  -3 630.553 104.723  12
   7  -3   3 614.501 97.6388  14
   7   3   3 743.266 107.873  14
   7   3   4 292.668 77.0658  14
   7  -3   4 255.092 75.0841  14
  -7  -3  -4 284.442 52.7916  23
  -7  -3  -4 372.113 88.9294  12
   7  -3   5 4334.33 259.357  14
  -7  -3  -5 4336.19 256.377  12
  -7  -3  -5 4705.25 201.741  23
   7   3   5 4224.07 259.285  14
  -7  -3  -6 3605.48 182.039  23
   7   3   6 3088.31 241.754  17
   7  -3   6 3118.12 242.066  17
  -7   3  -7 27754.3 732.962  27
   7   3   7 25787.9 800.145  13
  -7  -3  -7 27237.6 666.226  23
  -7  -3  -7 28805.3 663.106   6
  -7  -3  -7 27270.8 727.175  27
   7   3   7 23357.5 788.484  17
   7  -3   7 22603.9 791.911  17
   7   3   7 28158.7 653.340  26
  -7   3  -8 3015.04 208.396  27
  -7  -3  -8 2939.81 207.628  27
   7   3   8 2488.92 236.424  13
   7  -3   8 3041.74 254.911  13
  -7  -3  -8 3103.13 186.734  23
  -7  -3  -8 3043.41 178.408   6
   7   3   8 3145.90 178.660  26
   7   3   8 2290.57 234.623  17
   7  -3   8 2399.99 243.387  17
  -7  -3  -9 185.386 69.8859  27
   7  -3   9 32.6571 77.6301  17
   7   3   9 34.7565 58.4260  26
  -7  -3  -9-16.2585 39.3686  23
   7   3   9 95.6369 86.2782  17
  -7   3 -10 294.975 81.8086  27
  -7  -3 -10 257.234 79.1544  27
   7   3  10 256.137 76.0231  26
   7   3  10 188.511 104.389  13
   7  -3  10 44.6711 79.7176  13
   7  -3  10 293.086 114.950  17
   7   3  10 262.523 106.298  17
   7   3  11 4678.82 228.091  26
   7   3  11 4206.03 339.024  17
   7  -3  11 4017.40 337.425  17
   7   3  12 204.025 77.1948  26
   7   3  12 34.1127 98.7150  17
   7  -3  12 106.027 100.986  17
   7   3  13 4368.60 327.503  17
   7  -3  13 4861.88 352.490  17
   7   3  14-88.7530 108.266  17
   7  -3  14-100.635 113.699  17
  -7  -3 -15 506.355 74.5208  15
   7  -5 -16 942.168 72.3102   6
   7  -5 -16 881.162 73.5461   5
   7  -5 -15 1252.02 100.832   5
  -7  -5  14 1540.50 169.625   4
  -7  -5  13 869.259 146.703   4
  -7  -5  12-11.1274 80.8025   4
  -7  -5  11 823.882 162.802   4
  -7  -5  10 2916.90 201.093  24
  -7  -5  10 2995.72 245.205   1
  -7  -5   9 3047.64 202.271  24
  -7  -5   9 3052.69 284.311  11
  -7  -5   9 2684.50 235.067   1
  -7  -5   8 25550.9 873.597  11
  -7  -5   8 24055.3 772.405   1
  -7  -5   8 24571.6 668.275  24
  -7  -5   7 63920.8 1522.83   1
  -7  -5   7 68424.9 1394.27  24
  -7  -5   7 65344.9 1631.83  11
  -7  -5   6 39576.3 887.799  24
  -7  -5   6 37209.3 1088.51  11
  -7  -5   6 36362.8 994.608   1
  -7  -5   5 1135.60 109.446  24
  -7  -5   5 1147.88 146.109   2
   7  -5  -5 1133.08 120.073  16
  -7  -5   4 1479.45 118.147  24
  -7  -5   4 1256.07 146.259   2
  -7  -5   4 1584.80 184.883  12
   7  -5  -4 1177.11 121.429  16
   7  -5  -3 9684.41 386.568   8
  -7  -5   3 9322.70 316.185  24
   7  -5  -3 10277.4 372.679   7
  -7  -5   3 9017.63 426.553  12
  -7  -5   3 9612.53 368.856   2
   7  -5  -3 9082.90 353.906  16
   7  -5  -2 30596.2 791.198   8
  -7  -5   2 30383.4 692.704  24
  -7  -5   2 28303.0 850.459  12
  -7  -5   2 29847.3 744.838   2
   7  -5  -2 28888.5 753.371  16
   7  -5  -1 76.5761 65.7172  16
  -7  -5   1 121.558 44.4424  24
  -7  -5   1 181.094 85.7980  12
  -7  -5   1 143.008 72.9276   2
  -7  -5   1 95.7557 74.8498   3
   7  -5   0 217.448 82.9303  16
  -7  -5   0 288.877 57.3892  24
  -7  -5   0 387.021 59.6044  23
  -7  -5   0 269.483 95.7943  12
   7  -5   0 280.061 84.8157   8
  -7  -5   0 152.072 72.4783   3
  -7  -5  -1 11115.4 354.436  24
  -7  -5  -1 11177.0 464.187  12
  -7  -5  -1 11439.2 345.485  23
   7  -5   1 11028.7 428.196   8
  -7  -5  -1 12917.8 396.204   3
   7  -5   1 9404.50 398.447   9
  -7  -5  -2 42815.3 934.291  24
  -7  -5  -2 43290.1 919.231  23
  -7  -5  -2 42953.4 1085.37  12
  -7  -5  -2 44533.4 956.338   3
   7  -5   2 42882.0 1051.83   8
  -7  -5  -3 3216.84 174.398  23
  -7  -5  -3 3079.60 236.893  12
  -7  -5  -3 3579.46 198.862   3
   7  -5   3 3048.87 228.347   8
   7  -5   3 2784.23 221.005   9
   7  -5   4 7.73034 60.0116   8
  -7  -5  -4 183.629 53.6661  23
  -7  -5  -4-39.8278 69.1362  12
  -7  -5  -4-4.74975 47.4544  15
  -7  -5  -4-9.24488 60.8452   3
   7   5   4 31.8582 51.5574  26
   7  -5   4 7.74295 58.2008   9
   7  -5   5 206.957 85.1523   8
   7   5   5 336.853 73.0135  26
  -7  -5  -5 276.017 92.6684  12
  -7  -5  -5 239.169 59.1831  23
  -7  -5  -5 322.226 76.8710  15
  -7  -5  -5 389.718 87.1517   3
   7  -5   5 320.772 101.767   9
  -7  -5  -5 266.604 76.6244   5
  -7  -5  -6 3315.56 201.658   3
   7   5   6 3452.61 187.357  26
   7  -5   6 2987.48 253.067   9
  -7  -5  -6 3363.30 258.651  12
  -7  -5  -6 3387.90 198.844   5
   7  -5   6 2917.92 249.165   8
  -7  -5  -7 28.1874 60.8480   5
   7   5   7 181.028 70.0102  26
  -7  -5  -7 196.259 89.9797  12
  -7  -5  -7 85.2022 71.1687   3
   7  -5   7 119.771 92.9149   9
   7   5   8 44148.4 953.983  26
  -7  -5  -8 43593.2 985.243   3
  -7  -5  -8 40601.4 1122.57  12
   7  -5   8 43314.0 1203.85   9
   7   5   9 10473.6 346.025  26
  -7  -5  -9 9666.87 358.265   3
   7  -5   9 10337.6 510.557   9
   7   5  10 3082.75 177.514  26
  -7  -5 -10 2598.18 184.910   3
  -7  -5 -10 3072.35 212.712  15
   7  -5  10 3374.91 295.611   9
   7   5  11-38.0561 58.6229  26
  -7  -5 -11 40.0113 73.1644  15
  -7  -5 -11-33.8260 78.0646   3
   7  -5  11-21.5805 90.0711   9
   7  -5  12 6466.23 380.634   9
  -7  -5 -12 5185.17 253.763  15
   7  -5  13 318.895 105.636   9
  -7  -5 -13 225.088 70.6527  15
  -7  -5 -14 6.38747 45.5479  15
   7  -5  14 32.6073 69.3225   9
  -7  -5 -15 305.938 49.6530  15
   7  -7 -14 3944.48 141.807  22
  -7  -7  13 439.153 92.0848   4
   7  -7 -13 529.163 64.9208  22
   7  -7 -13 381.725 67.9143   5
   7  -7 -12 5106.52 200.457  22
  -7  -7  12 5303.64 317.338   4
  -7  -7  11 2593.74 244.067   4
   7  -7 -11 2459.92 146.185  22
  -7  -7  10 297.054 96.9033   1
   7  -7 -10 425.171 73.5039  22
   7  -7 -10 233.128 77.4219   5
  -7  -7   9 7029.93 380.125   1
   7  -7  -9 6868.82 266.715  22
  -7  -7   9 6950.54 419.992  11
   7  -7  -9 5431.79 275.146   5
   7  -7  -9 5474.45 275.162  16
  -7  -7   8 9970.39 525.189  11
   7  -7  -8 8200.80 347.263   5
  -7  -7   8 10008.7 474.006   1
   7  -7  -8 9560.17 329.196  22
   7  -7  -8 8262.36 361.012  16
   7  -7  -7 2482.93 162.759  22
  -7  -7   7 2693.03 249.933   1
  -7  -7   7 2847.85 289.878  11
   7  -7  -7 2256.92 178.279   5
   7  -7  -7 2377.76 196.688  16
  -7  -7   6 29587.5 749.786  24
   7  -7  -6 31242.1 725.206  22
  -7  -7   6 31518.9 1024.92  11
   7  -7  -6 28473.0 755.472   5
  -7  -7   6 30953.1 941.293   1
   7  -7  -6 29327.9 815.620  16
  -7  -7   5 21888.5 609.437  24
   7  -7  -5 23203.8 584.255  22
   7  -7  -5 22657.3 614.185   5
  -7  -7   5 22980.3 784.795   1
   7  -7  -5 22660.4 689.198  16
  -7  -7   4 17188.2 504.763  24
   7  -7  -4 17701.3 475.260  22
  -7  -7   4 17109.0 608.951   2
   7  -7  -4 16119.4 480.418   5
   7  -7  -4 16973.6 582.449  16
  -7  -7   3 35876.8 846.296  24
  -7  -7   3 36278.3 967.280   2
   7  -7  -3 36255.8 800.866  22
   7   7  -3 36854.1 834.265  26
   7  -7  -3 33643.9 815.967  25
  -7  -7   3 37397.5 827.008  23
   7  -7  -3 34303.4 947.655  16
   7   7  -2 1058.61 116.377  26
   7  -7  -2 1024.46 106.550  25
  -7  -7   2 1030.02 111.426  24
  -7  -7   2 1175.02 109.517  23
  -7  -7   2 970.499 178.190  12
  -7  -7   2 1007.91 158.898   2
   7  -7  -2 1060.01 153.928  16
   7   7  -1 2012.23 151.584  26
  -7  -7   1 2321.93 162.365  24
  -7  -7   1 2304.76 151.555  23
  -7  -7   1 2090.65 203.925   2
  -7  -7   1 1903.54 228.185  12
   7  -7  -1 1881.35 202.411  16
   7   7   0 234.557 80.1410  26
  -7  -7   0 331.674 66.7348  23
  -7  -7   0 93.2423 126.437  12
  -7  -7   0 113.484 106.262   2
  -7  -7   0 390.635 122.695   3
   7   7   1 47443.4 1009.98  26
  -7  -7  -1 45881.2 1023.18  23
  -7  -7  -1 45724.7 1250.91  12
  -7  -7  -1 47944.5 1123.92   3
  -7  -7  -1 48550.9 1145.67   2
   7   7   2 14097.7 418.202  26
  -7  -7  -2 13607.1 584.257  12
  -7  -7  -2 13278.4 427.603  23
  -7  -7  -2 14577.6 501.649   3
  -7  -7  -3 3922.19 212.231  23
   7   7   3 4255.37 205.782  26
  -7  -7  -3 3698.35 296.821  12
  -7  -7  -3 4297.38 258.673   3
   7   7   4 1273.90 117.643  26
  -7  -7  -4 1336.45 134.827  15
  -7  -7  -4 1241.03 123.898  23
  -7  -7  -4 1327.73 186.194  12
  -7  -7  -4 1466.86 163.103   3
   7   7   5 867.731 99.3134  26
  -7  -7  -5 1022.73 123.873  15
  -7  -7  -5 797.212 104.432  23
  -7  -7  -5 939.460 159.260  12
  -7  -7  -5 949.132 142.983   3
  -7  -7  -6 8260.00 343.361  15
   7   7   6 8532.09 293.545  26
  -7  -7  -6 8519.31 359.565   3
   7  -7   6 8117.27 405.403   9
  -7  -7  -7 1352.33 151.534  15
  -7  -7  -7 1831.22 174.579   3
   7  -7   7 1758.35 190.685   9
   7   7   7 1506.43 120.695  26
  -7  -7  -8 11115.8 408.165  15
   7   7   8 11495.9 336.882  26
  -7  -7  -8 11675.2 409.283   3
   7   7   9 3317.30 156.519  26
  -7  -7  -9 3371.58 204.877   3
  -7  -7  -9 3280.08 204.474  15
  -7  -7 -10 1232.41 127.880  15
  -7  -7 -10 1232.09 123.419   3
  -7  -7 -11 4107.74 199.213  15
  -7  -7 -11 3680.48 179.468   3
  -7  -7 -12 2964.90 151.745  15
  -7  -9  11 1503.69 126.429   4
  -7  -9  10 1678.11 154.268   4
  -7  -9   9 2251.35 196.973   4
  -7  -9   8 23386.5 691.196   1
  -7  -9   8 24286.7 739.396   4
  -7  -9   7 22376.6 715.302   1
  -7  -9   7 21868.6 736.817   4
  -7  -9   6 20176.8 700.656   1
   7  -9  -6 18634.8 613.328  16
  -7  -9   5 14791.5 594.772   1
  -7  -9   5 16136.2 655.473  11
  -7  -9   4 11614.7 527.447   1
  -7  -9   4 11908.4 570.787  11
   7  -9  -4 10110.4 454.084  16
   7  -9  -3 1556.80 191.708  16
  -7  -9   3 1818.77 213.310   1
  -7  -9   3 1921.08 233.984  11
  -7  -9   3 1728.66 213.724   2
  -7  -9   2 12586.2 521.309   2
  -7  -9   2 13488.7 615.405  11
  -7  -9   1 83.1326 90.7472  11
  -7  -9   1 8.24482 142.224   2
  -7  -9   0 4091.58 294.266   2
  -7  -9  -1 4434.04 300.437   2
  -7  -9  -2 11204.1 464.068   2
  -7  -9  -2 10358.3 340.211  25
  -7  -9  -3 4060.29 277.498   2
  -7  -9  -3 3932.46 192.746  25
  -7  -9  -3 3758.59 255.431   3
  -7  -9  -4 9072.94 398.864   2
  -7  -9  -4 7917.58 284.025  25
  -7  -9  -4 8560.23 368.229   3
  -7  -9  -5-30.8652 61.0019  25
  -7  -9  -5-12.9975 101.685   2
  -7  -9  -5-5.73680 94.4727   3
  -7  -9  -6 5070.53 261.753   3
  -7  -9  -6 5614.86 290.342   2
  -7  -9  -7 392.411 107.162   2
  -7  -9  -7 403.271 93.3055   3
  -7  -9  -8 5140.74 227.037   3
  -7  -9  -8 5265.16 247.586   2
  -7  -9  -9 37.3306 59.9621   2
  -7  -9  -9-30.0681 59.0792   3
  -7  -9 -10 36.7531 46.8831   2
  -7 -11   4 158.579 45.2528  25
  -7 -11   4 168.590 60.7768   1
  -7 -11   3 633.395 97.9319   1
  -7 -11   3 842.039 77.3951  25
  -7 -11   2 1030.31 84.2480  25
  -7 -11   2 707.913 106.500   1
  -7 -11   1 250.317 53.0420  25
  -7 -11   1 91.5740 61.4201   1
  -7 -11   0 5737.99 193.736  25
  -7 -11   0 4424.76 244.617   1
  -7 -11  -1 317.077 73.8929   1
  -7 -11  -1 427.060 57.3596  25
  -7 -11  -2 6084.29 192.144  25
  -7 -11  -2 6306.04 264.923   2
   8   0 -18 2126.50 96.6713  28
  -8   0  17-69.8053 74.9193  17
   8   0 -17-43.4216 49.4655  28
  -8   0  16 4811.13 300.949  17
   8   0 -16 5351.94 226.995  28
   8   0 -15-39.5732 70.8738  28
  -8   0  15-10.0540 89.4175  17
   8   0 -14 2697.88 187.860  28
  -8   0  14 2209.09 243.824  17
  -8   0  13-11.8889 87.8602  17
   8   0 -13 18.2871 64.2543  28
  -8   0  12 43871.4 1253.06  18
  -8   0  12 46450.3 1294.19  17
   8   0 -12 46618.1 1078.16  28
   8   0 -11-42.3436 76.9827  28
  -8   0  11-10.6783 77.5420  18
  -8   0  11 57.1175 97.9003  17
  -8   0  10 55897.2 1418.27  18
  -8   0  10 55705.4 1448.46  17
   8   0 -10 59081.8 1265.61  28
   8   0  -9 175.227 76.4505   7
  -8   0   9 9.06872 59.6881  18
  -8   0   9-9.74877 72.0474  17
   8   0  -9 42.5587 55.1211  28
   8   0  -8 672.205 106.133   7
  -8   0   8 708.773 120.572  18
   8   0  -7 5.62009 50.5746   7
  -8   0   7 22.5480 57.4278  18
  -8   0   6 1512.40 150.986  18
  -8   0   5 103.294 58.3942  18
  -8   0   4 113655. 2229.29  18
  -8   0   3 96.8437 57.6664  12
  -8   0   3 37.3329 55.2676  18
  -8   0   2 8674.31 311.890  12
   8   0  -2 8468.59 256.422  19
  -8   0   2 8078.89 324.065  18
  -8   0   1 46.1615 24.4505  24
  -8   0   1 131.416 63.5039  12
   8   0  -1 49.2626 38.6618  19
   8   0   0 92030.9 1857.67  14
  -8   0   0 90276.0 1691.83  24
  -8   0   0 95452.4 1806.04  12
  -8   0  -1 3.96792 20.5613  24
  -8   0  -1 107.551 51.3795  12
   8   0   2 145476. 2681.99  14
  -8   0  -2 136033. 2437.30  24
  -8   0  -2 143653. 2559.76  12
  -8   0  -2 134780. 2440.44  23
   8   0   3 270.906 90.2749  14
  -8   0  -3 13.4018 27.0916  23
  -8   0  -3 258.595 68.9826  12
   8   0   4 338664. 5922.96  14
  -8   0  -4 324374. 5661.26  23
  -8   0  -5 8.05056 27.8037  23
   8   0   5 24.1118 62.3931  17
   8   0   6 24328.9 764.044  13
  -8   0  -6 25148.1 565.338  23
   8   0   7 28.4889 71.3796  13
   8   0   7 66.3676 53.1643  26
  -8   0  -7 3.51029 35.4016  23
   8   0   7 39.4288 77.7085  17
  -8   0  -8 63263.0 1397.87  27
   8   0   8 64467.9 1555.96  13
  -8   0  -8 61313.6 1245.48  23
   8   0   8 61505.3 1242.89  26
   8   0   8 59391.7 1548.95  17
  -8   0  -9 7.62921 54.4017  27
   8   0   9-7.90352 56.6181  26
   8   0   9 23.0645 77.5301  13
   8   0   9-35.8588 85.2331  17
  -8   0 -10 5650.70 324.307  27
   8   0  10 5757.15 249.861  26
   8   0  10 5864.10 403.697  13
   8   0  10 5164.98 397.378  17
   8   0  11-8.51221 62.6345  26
   8   0  11-25.6199 76.6261  13
   8   0  11 26.6271 96.6774  17
   8   0  12 263.502 135.373  17
   8   0  14 2936.50 243.906   9
   8   0  14 2264.32 246.170  17
   8   0  15-26.9858 69.2835   9
   8   0  16 738.492 91.8414   9
   8  -2 -17 6.95287 33.3581  28
  -8   2  17 53.8320 52.2373  17
  -8  -2  17 46.7762 47.3114  17
   8   2 -17-9.11304 34.3919  28
   8  -2 -16 79.3625 33.1669  22
   8  -2 -16 70.9468 47.7515  28
  -8   2  16 94.3029 68.2597  17
  -8  -2  16 105.867 67.8114  17
   8   2 -16 66.6787 46.6769  28
   8   2 -15 85.6390 61.0762  28
  -8   2  15 181.823 94.1969  17
  -8  -2  15 79.9634 79.0251  17
   8  -2 -15-4.35929 62.4662  28
  -8   2  14 6078.21 379.137  17
  -8  -2  14 5440.11 357.789  17
   8   2 -14 6324.00 278.466  28
   8  -2 -14 6116.99 276.443  28
  -8   2  13 9715.99 504.535  17
  -8  -2  13 9293.43 491.915  17
   8   2 -13 10531.3 384.592  28
   8  -2 -13 10253.6 383.085  28
  -8  -2  12 3895.79 290.971   4
  -8   2  12 4119.31 322.602  18
  -8  -2  12 3783.93 304.604  18
  -8   2  12 4101.18 326.339  17
  -8  -2  12 4230.71 327.133  17
   8   2 -12 4217.36 237.674  28
   8  -2 -12 4272.20 242.620  28
   8  -2 -11 43105.8 992.184  28
  -8   2  11 40277.1 1150.31  18
  -8  -2  11 39251.5 1139.32  18
  -8   2  11 40964.6 1180.01  17
  -8  -2  11 41013.5 1177.17  17
   8   2 -11 43039.7 986.057  28
  -8  -2  11 39534.7 1121.56   4
  -8   2  10 61564.9 1520.97  18
  -8  -2  10 61769.9 1512.97  18
  -8   2  10 61530.3 1556.07  17
  -8  -2  10 59452.2 1533.29  17
   8   2 -10 64064.6 1341.47  28
   8  -2 -10 63932.6 1346.83  28
  -8  -2   9 1642.74 175.525  11
  -8   2   9 1070.71 154.226  18
  -8  -2   9 1137.40 159.553  18
  -8   2   9 1269.16 176.260  17
  -8  -2   9 1213.15 172.885  17
   8   2  -9 1295.54 131.343  28
   8  -2  -9 1207.51 127.240  28
   8  -2  -8 8691.71 373.500   7
  -8  -2   8 9309.10 417.280  11
  -8   2   8 8612.69 411.323  18
  -8  -2   8 8614.98 407.862  18
   8   2  -8 8958.92 329.007  28
   8  -2  -8 8979.63 332.481  28
   8  -2  -7 6875.19 317.979   7
  -8  -2   7 7499.44 359.484  11
  -8   2   7 6905.17 348.815  18
  -8  -2   7 6888.28 350.286  18
   8  -2  -6 113.530 64.6155   7
  -8   2   6 146.196 61.9662  18
  -8  -2   6 198.492 68.4276  18
  -8   2   5 6.27124 45.5423  18
  -8  -2   5 67.6799 50.6635  18
  -8  -2   4 49363.9 1140.80  12
  -8   2   4 46641.1 1091.12  18
  -8  -2   4 47240.6 1089.34  18
  -8  -2   3 56521.8 1258.92  12
  -8   2   3 55535.4 1224.42  18
  -8  -2   3 54172.9 1215.77  18
  -8  -2   2 709.648 70.4732  24
  -8  -2   2 508.985 104.199  12
   8  -2  -2 509.635 61.8364  19
   8   2  -2 498.488 62.1125  19
  -8  -2   2 584.842 90.3847  18
  -8   2   2 449.343 85.6342  18
  -8  -2   1 27216.7 600.850  24
  -8   2   1 26736.9 533.585  24
   8   2  -1 28629.7 600.507  19
   8  -2  -1 27700.7 597.333  19
  -8  -2   1 25996.2 713.663  12
  -8  -2   0 465.219 56.7819  24
  -8  -2   0 506.731 99.3486  12
   8   2   0 531.682 65.3896  19
   8  -2   0 556.371 67.0064  19
   8   2   1 83.1362 60.8528  14
   8  -2   1 33.1265 46.7127  14
  -8  -2  -1 27.9799 25.1922  24
   8  -2   2 31044.9 824.200  14
  -8  -2  -2 31025.5 680.936  24
  -8  -2  -2 32067.7 796.630  12
  -8  -2  -2 31822.8 681.118  23
   8  -2   3 14573.1 507.373  14
  -8  -2  -3 13227.1 371.420  24
  -8  -2  -3 14901.5 475.540  12
  -8  -2  -3 13724.7 371.131  23
   8   2   3 14381.9 501.266  14
   8   2   4 38368.2 970.755  14
  -8  -2  -4 38198.9 923.895  12
  -8  -2  -4 37526.4 798.344  23
   8  -2   4 37521.2 970.588  14
   8  -2   4 35696.6 947.532   9
   8  -2   5 202.968 78.1361  14
  -8  -2  -5 268.182 86.4327  12
  -8  -2  -5 259.538 53.5912  23
   8  -2   5 218.322 89.0098   9
   8   2   5 337.030 102.825  17
   8  -2   5 170.421 93.2977  17
  -8  -2  -6 4860.47 208.883  23
   8   2   6 4388.43 299.172  17
   8  -2   6 4459.95 303.076  17
   8   2   7 9092.49 462.781  17
   8  -2   7 8854.31 459.284  17
  -8   2  -8 641.721 106.405  27
  -8  -2  -8 503.982 98.3250  27
  -8  -2  -8 463.572 77.8957  23
   8  -2   8 569.133 79.1709  26
   8   2   8 530.323 132.328  17
   8  -2   8 669.641 145.569  17
  -8  -2  -9 10252.8 429.890  27
  -8   2  -9 10883.4 437.330  27
  -8  -2  -9 10225.4 366.471  23
   8   2   9 10214.6 531.684  17
   8  -2   9 9390.97 525.286  17
   8  -2  10 964.814 186.638  17
   8   2  10 895.930 112.260  26
   8   2  10 974.218 183.707  17
  -8   2 -10 952.836 134.793  27
  -8  -2 -10 879.357 130.265  27
   8   2  11 7672.27 296.807  26
   8   2  11 6893.98 448.205  17
   8  -2  11 7135.39 466.959  17
   8   2  12 10026.8 346.590  26
   8   2  12 9891.88 528.184  17
   8  -2  12 9637.58 535.953  17
   8  -2  13 544.178 147.315   9
   8   2  13 323.408 123.572  17
   8  -2  13 385.314 129.364  17
   8  -2  14 5211.69 331.566   9
   8  -2  15 1477.93 162.434   9
  -8  -2 -16 499.456 56.7300  15
   8  -2  16 787.734 99.1739   9
   8  -4 -16-8.21284 29.1462  22
   8  -4 -16 43.0034 41.0744   5
   8  -4 -15 587.127 70.1406  22
   8   4 -15 516.625 66.9112  28
  -8  -4  14 1873.08 183.208   4
   8   4 -14 1662.21 118.426  28
  -8   4  14 1490.67 163.449  17
  -8  -4  13 66.7789 70.5275   4
   8   4 -13 146.911 55.0655  28
  -8   4  13 94.6966 72.8520  17
  -8  -4  13 139.233 78.3326  17
   8   4 -12 894.760 100.659  28
  -8  -4  12 955.922 163.066   4
   8  -4 -12 850.785 101.636  28
  -8   4  12 882.555 147.643  17
  -8  -4  12 820.475 143.579  17
   8   4 -11 22870.7 597.481  28
  -8  -4  11 22384.9 767.668  17
   8  -4 -11 23780.8 611.596  28
   8  -4 -10 8963.97 334.077  28
  -8  -4  10 9439.43 476.234  11
  -8  -4  10 8761.29 438.473  18
  -8   4  10 8061.43 426.237  17
  -8  -4  10 9082.01 452.765  17
   8   4 -10 8962.39 328.101  28
  -8  -4   9 272.922 106.999  11
  -8   4   9 43.0956 63.7149  18
  -8  -4   9 158.390 73.4688  18
  -8   4   9-9.17638 67.8320  17
  -8  -4   9 28.2100 78.5088  17
   8  -4  -9 166.489 56.4300  28
  -8  -4   8 1881.42 186.026   1
  -8   4   8 1672.94 178.453  18
  -8  -4   8 1928.80 187.426  18
  -8   4   8 1620.45 182.748  17
  -8  -4   8 2101.77 203.628  17
   8  -4  -8 2119.49 150.269  28
  -8  -4   7 5901.96 315.802   1
  -8  -4   7 5851.64 363.841  11
  -8   4   7 4934.80 290.149  18
  -8  -4   7 5828.26 313.676  18
  -8  -4   7 5729.28 326.670  17
   8  -4  -7 5854.87 243.006  28
  -8  -4   6 41279.5 909.801  24
   8  -4  -6 40419.1 982.813   7
  -8  -4   6 37636.2 974.963   1
  -8  -4   6 37662.1 1072.78  11
  -8   4   6 36700.4 966.702  18
  -8  -4   6 38849.2 985.358  18
   8  -4  -5 5846.73 235.494  22
   8  -4  -5 6368.82 308.312   7
  -8   4   5 6070.91 299.726  18
  -8  -4   5 5649.82 293.098  18
   8  -4  -4 21363.8 651.014   8
  -8  -4   4 24072.0 586.388  24
   8  -4  -4 24167.5 655.072   7
  -8  -4   4 21805.5 611.045   2
  -8  -4   4 21859.1 721.589  12
   8  -4  -4 22463.6 524.040  19
   8   4  -4 22180.0 517.023  19
  -8   4   4 21622.8 628.862  18
  -8  -4   4 21744.8 633.255  18
   8  -4  -3 454.984 91.2801   7
  -8  -4   3 435.342 120.100  12
   8   4  -3 461.746 59.1151  19
   8  -4  -3 495.288 60.9929  19
  -8  -4   3 587.144 89.8951  18
  -8   4   3 451.643 83.2153  18
   8  -4  -3 493.606 95.5101   8
  -8  -4   2 9371.53 425.045  12
   8   4  -2 10003.2 287.491  19
   8  -4  -2 10183.1 294.504  19
  -8   4   2 9879.14 365.150  18
  -8  -4   2 9695.62 363.591  18
   8  -4  -2 8798.24 381.321   8
  -8  -4   1 159637. 3057.34  12
  -8   4   1 160246. 2931.55  18
  -8  -4   1 152518. 2925.15  18
   8  -4  -1 154378. 2994.98   8
  -8  -4   0 5405.61 308.448  12
  -8  -4   0 5464.19 223.610  24
  -8   4   0 5228.06 255.006  18
  -8  -4   0 5276.39 257.464  18
   8  -4   0 4998.32 283.851   8
  -8  -4  -1 4733.58 205.723  24
  -8  -4  -1 5213.91 299.670  12
   8  -4   1 3931.35 252.975   9
   8  -4   1 4355.19 268.779   8
  -8  -4  -2 44338.4 937.850  24
  -8  -4  -2 44614.9 1089.73  12
   8  -4   2 43598.5 1085.33   8
   8   4   3 2702.29 202.341  14
   8  -4   3 3014.73 207.090  14
  -8  -4  -3 2583.70 153.103  23
  -8  -4  -3 2473.27 210.004  12
   8  -4   3 2570.11 214.965   9
   8  -4   3 2793.69 226.276   8
   8   4   4 228.857 79.2459  14
   8  -4   4 433.883 93.2158  14
  -8  -4  -4 233.444 57.2361  23
   8  -4   4 218.309 59.3913  20
   8  -4   4 291.995 95.2011   9
   8   4   4 260.903 68.1979  26
   8   4   5 25.0055 53.0395  26
   8   4   5 148.835 71.7668  14
   8  -4   5 96.6316 65.3783  14
  -8  -4  -5 31.4099 39.9090  23
   8  -4   5-70.7768 84.9877   9
  -8   4  -6 4577.78 250.768  27
   8   4   6 4638.22 220.302  26
   8   4   6 5087.98 318.683  14
   8  -4   6 4849.06 308.439  14
  -8  -4  -6 4719.79 229.047  23
  -8  -4  -6 4239.48 238.664  27
   8  -4   6 4118.07 306.023   9
  -8   4  -7 400.911 83.9188  27
  -8  -4  -7 290.979 73.8899  27
   8   4   7 314.048 99.6315  14
   8  -4   7 346.313 100.708  14
  -8  -4  -7 307.954 70.7878  23
   8   4   7 406.930 84.5285  26
   8  -4   7 447.365 128.628   9
  -8  -4  -8 119.871 61.3694  27
   8   4   8 265.495 78.1619  26
   8  -4   8 71.2106 71.2396  14
  -8  -4  -8 212.937 63.9383  23
   8  -4   8 233.472 118.213   9
   8   4   9 17282.9 486.499  26
  -8  -4  -9 16206.4 514.410  23
   8  -4   9 17826.6 705.859   9
   8   4  10 2885.38 178.571  26
   8  -4  10 3304.68 300.081   9
   8   4  11 567.327 92.8469  26
   8  -4  11 525.080 148.901   9
   8   4  12 10585.5 341.644  26
   8  -4  12 11821.2 537.221   9
  -8  -4 -13 246.603 72.1360  15
   8  -4  13 365.378 119.012   9
  -8  -4 -14 698.940 84.6890  15
   8  -4  14 808.800 130.572   9
  -8  -4 -15 251.772 49.6553  15
   8  -4  15 290.504 77.7844   9
   8  -6 -15 1386.13 80.6900  22
  -8  -6  14 551.458 91.4617   4
   8  -6 -14 460.117 69.7149   5
  -8  -6  13 824.294 128.823   4
   8  -6 -13 443.458 75.4632   5
  -8  -6  12 2579.25 238.133   4
   8  -6 -12 1961.46 149.700   5
   8  -6 -11 2466.13 157.468  22
  -8  -6  11 2389.14 246.133   4
   8  -6 -10 18.0619 45.9562  22
  -8  -6  10 16.7691 60.8858   1
  -8  -6   9 1411.78 176.913   1
   8  -6  -9 1384.77 126.398  22
  -8  -6   9 1216.39 193.597  11
   8  -6  -8 13005.2 402.178  22
  -8  -6   8 12879.5 603.829  11
  -8  -6   8 12082.0 521.645   1
  -8  -6   7 10500.4 385.621  24
  -8  -6   7 10764.3 489.721   1
   8  -6  -7 9552.06 344.518  22
  -8  -6   7 10287.2 538.923  11
   8  -6  -7 9437.75 377.524  16
  -8  -6   6 36364.2 1012.93   1
  -8  -6   6 35288.9 854.512  24
  -8  -6   6 36631.2 1111.95  11
   8  -6  -6 35730.9 816.232  22
  -8  -6   5 20317.5 561.848  24
   8  -6  -5 20050.1 527.131  22
   8  -6  -5 17598.0 520.903   5
   8  -6  -5 17977.4 578.387  16
  -8  -6   4 2995.23 186.278  24
   8  -6  -4 2694.82 163.377  22
   8  -6  -4 2545.34 154.103  21
  -8  -6   4 2430.43 217.147   2
   8  -6  -4 2203.65 191.480  16
  -8  -6   3 5616.02 255.194  24
  -8  -6   3 5340.59 301.819   2
   8  -6  -3 5222.78 228.482  22
   8  -6  -3 5221.02 222.145  21
  -8  -6   3 4941.50 346.506  12
   8  -6  -3 5066.50 289.376  16
   8   6  -2 6452.24 273.317  26
  -8  -6   2 6185.29 319.356   2
  -8  -6   2 6210.95 269.425  24
  -8  -6   2 6354.35 260.541  23
   8  -6  -2 5764.05 239.719  22
   8  -6  -2 5806.84 238.027  21
  -8  -6   2 5649.85 368.210  12
   8  -6  -2 6160.15 319.149   8
   8  -6  -2 5454.27 312.397  16
   8  -6  -1 35278.3 972.579  16
   8  -6  -1 37898.2 967.215   8
  -8  -6   1 37463.3 938.894   2
   8   6  -1 39066.2 868.928  26
  -8  -6   1 36846.9 867.685  24
  -8  -6   1 37528.1 853.219  23
   8  -6  -1 37923.2 824.074  21
  -8  -6   1 36274.2 1065.89  12
   8  -6   0 663.372 116.443   8
   8   6   0 633.631 107.712  26
  -8  -6   0 676.506 90.4670  24
  -8  -6   0 717.862 89.2241  23
  -8  -6   0 381.668 134.175  12
  -8  -6   0 626.904 131.589   2
  -8  -6   0 651.262 126.249   3
   8   6   1 29527.3 710.999  26
  -8  -6  -1 28049.3 706.160  23
  -8  -6  -1 27497.9 884.411  12
   8  -6   1 29185.2 673.339  20
  -8  -6  -1 30386.3 775.516   3
  -8  -6  -1 29371.0 784.147   2
   8  -6   1 28790.2 820.190   8
   8   6   2 4702.75 226.197  26
  -8  -6  -2 4383.40 220.942  23
  -8  -6  -2 4630.10 323.707  12
  -8  -6  -2 4829.47 263.044   3
   8  -6   2 4149.46 275.127   8
  -8  -6  -3 365.536 70.7542  23
  -8  -6  -3 333.080 108.403  12
   8  -6   3 397.533 104.313   8
  -8  -6  -3 516.548 112.018   3
   8  -6   3 488.971 111.650   9
   8   6   3 433.075 83.1735  26
   8   6   4 8176.71 304.770  26
  -8  -6  -4 7714.64 314.590  23
  -8  -6  -4 8078.80 431.617  12
  -8  -6  -4 8584.36 345.018   3
   8  -6   4 7402.41 390.285   9
  -8  -6  -5 1304.60 131.894  15
  -8  -6  -5 1247.97 125.920  23
  -8  -6  -5 1274.18 182.295  12
  -8  -6  -5 1607.52 154.920   3
   8   6   5 1481.49 131.292  26
   8  -6   5 1587.55 191.279   9
  -8  -6  -6 146.241 68.6750  15
   8   6   6 217.550 70.2098  26
  -8  -6  -6 170.920 62.6237  23
  -8  -6  -6 250.115 102.788  12
  -8  -6  -6 163.009 84.4180   3
   8  -6   6 184.936 86.6200   9
  -8  -6  -7 202.259 80.9564  15
   8   6   7 224.500 73.8477  26
  -8  -6  -7 199.951 87.9219   3
   8  -6   7 250.914 102.211   9
   8   6   8 10878.7 354.021  26
  -8  -6  -8 10195.7 395.682  15
  -8  -6  -8 11396.3 392.658   3
  -8  -6  -9 14679.8 451.517   3
  -8  -6  -9 14154.7 476.285  15
  -8  -6 -10 115.391 70.5606  15
  -8  -6 -10 110.447 69.5444   3
   8  -6  10 65.1598 93.0062   9
   8   6  10 33.0218 54.5826  26
   8   6  11 5152.52 199.088  26
  -8  -6 -11 4622.70 225.092  15
  -8  -6 -12 594.550 82.0723  15
  -8  -6 -13 294.514 53.8654  15
   8  -8 -12 2297.95 113.755   5
   8   8 -11 703.358 69.7188  26
   8  -8 -11 659.026 74.0384   5
   8   8 -10 884.128 87.4777  26
   8  -8 -10 701.986 86.7126   5
   8   8  -9 995.839 100.480  26
  -8  -8   9 1240.23 151.711   1
   8  -8  -9 731.820 90.1354   5
  -8  -8   9 1101.45 166.777   4
   8   8  -8 3159.32 170.555  26
   8  -8  -8 2627.21 164.518   5
  -8  -8   8 3136.34 246.068   1
   8  -8  -7 676.888 116.600  16
   8   8  -7 698.299 99.1787  26
  -8  -8   7 762.614 166.171  11
  -8  -8   7 641.301 130.582   1
   8   8  -6 1283.49 122.870  26
  -8  -8   6 1379.24 187.059   1
   8  -8  -6 1386.51 162.187  16
   8  -8  -5 768.511 135.882  16
   8   8  -5 1218.48 121.250  26
  -8  -8   5 1110.47 170.982   1
   8  -8  -4 33.0525 88.5709  16
   8   8  -4 132.178 67.2341  26
  -8  -8   4 51.0391 105.067  11
  -8  -8   4-10.4186 80.8861   1
   8  -8  -3 668.789 141.537  16
   8   8  -3 702.936 97.5101  26
  -8  -8   3 735.251 172.948  11
  -8  -8   3 768.654 164.365   2
  -8  -8   2 464.541 141.027   2
  -8  -8   1 2690.85 244.840   2
  -8  -8   0 93.9166 122.467   2
  -8  -8  -1 26892.3 792.283   2
  -8  -8  -2 1876.24 206.053   2
  -8  -8  -2 1997.22 136.941  25
  -8  -8  -2 1916.63 201.775   3
  -8  -8  -3 27175.0 644.107  25
  -8  -8  -3 26826.8 758.498   3
  -8  -8  -3 28288.4 803.960   2
  -8  -8  -4 725.813 154.284   2
  -8  -8  -4 373.447 122.525   3
  -8  -8  -5 3361.20 229.422   3
  -8  -8  -5 3360.82 252.917   2
  -8  -8  -6 52.3193 97.9052   2
  -8  -8  -6 27.1628 86.3019   3
  -8  -8  -7 1511.04 150.830   3
  -8  -8  -8 15830.7 455.740   3
  -8  -8  -9 1619.41 124.703   3
  -8  -8 -10 2579.27 159.188   2
  -8  -8 -11 3950.10 169.629   2
  -8 -10   7 3133.32 194.278   1
  -8 -10   6 5085.53 268.217   1
  -8 -10   5 41.6566 61.7590   1
  -8 -10   5 121.289 72.0845  11
  -8 -10   4 106.716 73.8795  11
  -8 -10   4 37.6741 66.2189   1
  -8 -10   3 598.510 125.075   1
  -8 -10   3 649.656 127.905  11
  -8 -10   2-8.74365 66.8077  11
  -8 -10   1 494.636 71.7862  25
  -8 -10   1 522.469 115.428  11
  -8 -10   1 319.330 116.866   2
  -8 -10   0 743.836 80.5953  25
  -8 -10   0 821.578 133.511  11
  -8 -10   0 710.456 130.218   1
  -8 -10   0 686.366 139.189   2
  -8 -10  -1 16709.3 425.473  25
  -8 -10  -1 17142.2 547.708   2
  -8 -10  -2 3537.32 157.450  25
  -8 -10  -2 3580.86 233.855   2
  -8 -10  -3 2.48169 33.1941  25
  -8 -10  -3-5.48675 84.1825   2
  -8 -10  -4 798.383 116.380   2
  -8 -10  -5 2337.56 165.333   2
  -8 -10  -6 67.3597 62.2744   2
  -8 -10  -7 145.277 53.5689   2
   9   1 -17 3523.40 145.587  28
  -9   1  17 3601.76 212.712  17
  -9  -1  17 3262.41 201.125  17
   9  -1 -17 3371.60 143.041  28
  -9   1  16 3666.08 247.835  17
  -9  -1  16 3264.95 233.571  17
   9   1 -16 3620.12 175.141  28
   9  -1 -16 3755.98 177.642  28
   9   1 -15 4242.29 208.908  28
  -9   1  15 3947.87 288.858  17
  -9  -1  15 3862.49 283.673  17
   9  -1 -15 4078.32 206.700  28
   9  -1 -14 612.190 72.8944  22
  -9   1  14 977.332 169.124  17
  -9  -1  14 771.828 151.966  17
   9   1 -14 765.986 107.196  28
   9  -1 -14 790.801 109.635  28
   9  -1 -13 2389.43 144.847  22
  -9   1  13 2545.96 265.857  17
  -9  -1  13 2875.77 274.107  17
   9   1 -13 2959.40 197.955  28
   9  -1 -13 2703.44 191.719  28
  -9   1  12 34037.2 1080.78  17
  -9  -1  12 35420.6 1092.32  17
   9   1 -12 36523.5 886.488  28
   9  -1 -12 35944.2 886.150  28
  -9   1  11 15350.6 642.763  18
  -9  -1  11 15204.2 632.846  18
  -9   1  11 14788.1 657.771  17
  -9  -1  11 15530.6 658.623  17
   9   1 -11 17157.2 523.814  28
   9  -1 -11 16116.7 515.565  28
  -9   1  10 22458.0 783.196  18
  -9  -1  10 22654.1 782.151  18
  -9   1  10 21676.9 794.805  17
  -9  -1  10 21894.6 793.830  17
   9   1 -10 23940.0 650.965  28
   9  -1 -10 23833.5 650.522  28
   9   1  -9 40499.1 1022.44   7
   9  -1  -9 46172.8 1092.87   7
  -9   1   9 44508.8 1191.42  18
  -9  -1   9 44863.0 1196.17  18
  -9   1   9 43660.3 1212.46  17
  -9  -1   9 42892.3 1203.55  17
   9   1  -9 46720.4 1030.19  28
   9  -1  -9 47507.1 1036.44  28
   9  -1  -8 55282.3 1257.90   7
  -9   1   8 57737.9 1377.84  18
  -9  -1   8 55591.7 1366.09  18
   9   1  -8 54831.3 1186.81  28
   9  -1  -8 57572.3 1199.31  28
   9   1  -7 6361.87 300.104   7
   9  -1  -7 6063.18 305.284   7
  -9   1   7 7301.84 368.584  18
  -9  -1   7 6658.13 356.751  18
   9   1  -7 6921.20 278.632  28
   9  -1  -7 6770.02 277.390  28
   9  -1  -6 35.2379 46.9958   8
   9  -1  -6 12.6692 57.6637   7
  -9   1   6 7.63766 50.2671  18
  -9  -1   6 15.0578 53.6874  18
  -9   1   5 70.0920 57.7181  18
  -9  -1   5 48.3267 53.5997  18
   9  -1  -5-7.01770 58.5850  10
   9  -1  -5 74.4768 54.4748   8
  -9  -1   4 717.880 113.568  12
  -9   1   4 757.893 111.526  18
  -9  -1   4 739.239 112.360  18
  -9  -1   3 14832.2 501.611  12
   9  -1  -3 15308.9 404.959  19
   9   1  -3 15246.5 404.047  19
  -9   1   3 15016.3 505.204  18
  -9  -1   3 14496.7 499.392  18
  -9  -1   2 183806. 3157.45  24
  -9   1   2 172454. 3110.38  24
  -9  -1   2 172902. 3307.03  12
  -9   1   2 174312. 3207.84  12
   9   1  -2 181751. 3164.73  19
   9  -1  -2 178838. 3161.33  19
  -9   1   2 179478. 3328.76  18
  -9  -1   2 172481. 3315.76  18
  -9  -1   1 20240.2 479.949  24
  -9   1   1 19941.0 447.309  24
  -9  -1   1 20183.4 591.152  12
  -9   1   1 20188.6 529.940  12
   9   1  -1 21068.3 499.890  19
   9  -1  -1 21297.1 500.855  19
  -9   1   0 49114.2 965.832  24
  -9  -1   0 49821.3 1006.42  24
  -9  -1   0 49794.7 1143.57  12
  -9   1   0 51091.6 1066.20  12
   9   1   1 699.229 110.914  14
   9  -1   1 719.135 113.104  14
  -9   1  -1 691.983 56.0698  24
  -9  -1  -1 793.347 71.1419  24
  -9  -1  -1 679.980 107.408  12
  -9   1  -1 693.625 88.0451  12
   9   1   2 1372.01 154.635  14
   9  -1   2 1323.84 151.847  14
  -9  -1  -2 1213.55 88.8122  24
  -9   1  -2 1247.20 78.4312  23
  -9  -1  -2 1174.31 89.4694  23
  -9   1  -2 1053.88 105.892  12
   9   1   3 28816.1 815.474  14
  -9   1  -3 26606.9 576.758  23
  -9   1  -3 26941.6 669.583  12
  -9  -1  -3 27980.1 732.154  12
  -9  -1  -3 26936.8 609.211  23
   9   1   4 14447.8 542.512  14
   9  -1   4 13418.1 529.655  14
  -9   1  -4 12605.1 328.345  23
  -9   1  -4 13874.6 426.172  12
  -9  -1  -4 12643.0 356.887  23
  -9  -1  -4 13237.8 458.935  12
   9  -1   4 11502.5 470.276   9
   9  -1   5 9944.45 454.242  14
  -9  -1  -5 9046.93 293.593  23
  -9   1  -5 9820.12 361.452  12
  -9  -1  -5 9964.88 397.735  12
   9   1   5 9647.31 447.639  14
   9  -1   5 9025.08 417.724   9
   9   1   5 8607.13 383.702   9
   9   1   6 20494.1 516.636  26
   9  -1   6 20833.8 714.772  14
  -9  -1  -6 20015.1 508.515  23
  -9  -1  -6 21697.7 645.676  12
   9  -1   6 20304.7 689.934   9
   9   1   6 19506.5 642.905   9
   9   1   6 16711.7 674.494  17
   9  -1   6 17220.5 688.215  17
   9   1   6 21400.8 721.663  14
   9   1   7 13758.8 402.394  26
   9  -1   7 13658.8 387.100  26
   9   1   7 14967.2 606.974  14
  -9  -1  -7 13640.7 402.855  23
   9  -1   7 14081.4 592.503  14
   9  -1   7 14008.8 577.691   9
   9   1   7 13242.6 525.587   9
   9   1   7 11331.9 560.485  17
   9  -1   7 11846.1 572.582  17
  -9  -1  -8 15964.2 559.457  27
   9  -1   8 16328.4 446.323  26
   9   1   8 16320.8 462.963  26
   9   1   8 17820.0 695.185  14
   9  -1   8 16705.5 678.231  14
  -9   1  -8 16898.5 571.075  27
  -9  -1  -8 16296.2 471.659  23
   9  -1   8 16933.8 663.561   9
   9   1   8 17379.7 627.989   9
   9   1   8 14742.8 662.786  17
   9  -1   8 14444.0 658.884  17
  -9   1  -9 71.3742 59.6247  27
  -9  -1  -9 55.8175 59.9514  27
   9   1   9 34.3104 57.3817  26
   9   1   9-37.0518 118.650  14
   9  -1   9-12.3633 105.963  14
   9  -1   9 354.067 76.4615  26
   9   1   9 77.4820 89.1704   9
   9   1   9 87.7857 107.484  17
   9  -1   9 126.318 94.9560  17
   9  -1  10 3059.46 178.673  26
   9   1  10 3383.86 319.547  14
   9  -1  10 3168.71 312.488  14
   9   1  10 3254.83 186.410  26
   9  -1  10 3853.57 320.054   9
   9   1  10 3042.24 270.041   9
   9   1  10 2404.23 283.314  17
   9  -1  10 3024.16 316.442  17
  -9   1 -10 2972.84 234.452  27
  -9  -1 -10 2728.02 228.660  27
   9   1  11 1876.17 147.966  26
   9  -1  11 2272.13 255.005   9
   9   1  11 2012.08 221.046   9
   9   1  11 1690.18 240.888  17
   9  -1  11 1846.69 256.858  17
   9  -1  12 217.319 118.381   9
   9   1  12 248.868 105.099   9
   9   1  12 37.0760 100.365  17
   9  -1  12 99.5761 102.515  17
   9  -1  13 1366.46 187.355   9
   9   1  13 1153.01 156.015   9
   9  -1  14 654.637 126.774   9
   9   1  14 592.783 105.735   9
   9  -1  15 972.430 126.099   9
   9  -3 -16 119.980 33.8850  22
  -9   3  16 228.785 67.7358  17
   9   3 -15 11907.9 335.670  28
   9  -3 -15 10918.7 310.234  22
  -9   3  15 11245.6 441.284  17
  -9  -3  15 11159.4 436.940  17
  -9  -3  14 5122.85 281.688   4
   9  -3 -14 4872.70 205.697  22
  -9   3  14 5140.26 320.592  17
  -9  -3  14 5254.49 318.142  17
   9   3 -14 5300.52 226.927  28
   9  -3 -14 5322.87 228.677  28
  -9  -3  13 20128.9 684.292   4
   9   3 -13 20700.7 555.526  28
  -9   3  13 19810.3 717.515  17
  -9  -3  13 19703.2 713.770  17
   9  -3 -13 20739.1 558.384  28
  -9   3  12 6436.41 400.729  17
  -9  -3  12 6559.07 400.449  17
   9   3 -12 7350.13 301.221  28
   9  -3 -12 7231.57 303.851  28
  -9  -3  12 6820.23 395.811   4
  -9   3  11 2616.76 251.983  18
  -9  -3  11 2149.58 233.153  18
  -9   3  11 2687.22 257.222  17
  -9  -3  11 2576.12 254.310  17
   9   3 -11 2777.34 189.125  28
   9  -3 -11 2849.58 194.996  28
  -9   3  10 47008.0 1263.69  18
  -9  -3  10 47322.0 1265.72  18
  -9   3  10 47440.3 1293.97  17
  -9  -3  10 48208.4 1299.16  17
   9   3 -10 49380.0 1082.98  28
   9  -3 -10 49433.5 1091.61  28
  -9  -3   9 1173.48 170.234  11
  -9   3   9 1228.95 169.967  18
  -9  -3   9 925.783 153.420  18
  -9   3   9 1080.25 166.515  17
  -9  -3   9 1050.87 163.363  17
   9   3  -9 1055.66 117.447  28
   9  -3  -9 1219.97 126.162  28
   9  -3  -8 45085.9 988.029  28
  -9  -3   8 45291.2 1192.68  11
  -9   3   8 43515.9 1139.89  18
  -9  -3   8 42101.5 1128.99  18
  -9   3   8 42421.7 1160.44  17
  -9  -3   8 41280.4 1145.32  17
   9   3  -8 43669.9 972.344  28
   9  -3  -7 5879.09 253.730  28
  -9  -3   7 5121.16 327.790  11
  -9   3   7 5922.37 334.728  18
  -9  -3   7 5431.88 321.113  18
   9   3  -7 5510.46 246.119  28
   9  -3  -6 3563.65 239.581   7
   9  -3  -6 3190.23 171.190  22
  -9   3   6 3482.43 245.076  18
  -9  -3   6 3561.21 246.913  18
  -9  -3   5 291.328 61.9604  24
   9  -3  -5 253.546 88.3771   7
  -9   3   5 180.046 69.9801  18
  -9  -3   5 149.108 65.4667  18
  -9  -3   4 162.758 48.5031  24
   9  -3  -4 71.3400 61.0425   7
  -9  -3   4 42.7897 77.9228  12
   9  -3  -4 28.0422 33.7209  19
   9   3  -4 51.2028 37.2255  19
  -9   3   4 798.026 110.449  18
  -9  -3   4 631.516 100.542  18
  -9  -3   3 504.209 72.9568  24
  -9  -3   3 460.239 112.077  12
   9   3  -3 365.540 59.2310  19
   9  -3  -3 317.505 56.8798  19
  -9   3   3 326.241 79.3192  18
  -9  -3   3 293.281 79.4679  18
   9  -3  -3 362.568 96.1622  10
   9  -3  -2 211.421 80.0352   8
  -9  -3   2 178.124 49.1799  24
  -9  -3   2 155.624 89.4033  12
   9   3  -2 177.888 47.5091  19
   9  -3  -2 131.989 44.9530  19
  -9  -3   2 261.727 75.7124  18
   9  -3  -2 280.553 85.5594  10
   9  -3  -1 543.286 107.175   8
  -9  -3   1 511.609 69.3640  24
  -9  -3   1 459.290 111.195  12
   9   3  -1 592.500 72.9679  19
   9  -3  -1 469.989 66.9311  19
  -9   3   1 318.113 78.7258  18
  -9  -3   1 480.372 90.6256  18
  -9  -3   0 6258.72 238.226  24
  -9  -3   0 5671.52 313.670  12
   9  -3   0 5348.19 300.818   8
  -9  -3  -1 4678.53 202.585  24
  -9  -3  -1 4857.82 203.093  23
  -9  -3  -1 5006.58 291.213  12
   9  -3   1 4139.43 264.605   9
   9  -3   1 4292.34 274.568   8
   9   3   2 8070.86 360.171  14
   9  -3   2 7610.68 349.822  14
  -9  -3  -2 7498.56 271.758  24
  -9  -3  -2 7779.16 270.077  23
  -9  -3  -2 7627.82 364.400  12
   9  -3   2 6830.01 352.382   9
   9  -3   2 6727.83 358.836   8
   9   3   3 26717.0 765.987  14
   9  -3   3 26699.4 763.906  14
  -9  -3  -3 25312.1 613.214  23
  -9  -3  -3 25710.3 748.930  12
   9   3   4 1499.44 123.058  26
   9   3   4 1579.17 176.752  14
   9  -3   4 1377.31 167.898  14
  -9  -3  -4 1326.70 112.316  23
  -9  -3  -4 1309.71 160.683  12
   9   3   5 213.668 67.4336  26
   9   3   5 348.187 108.133  14
   9  -3   5 307.974 102.548  14
  -9  -3  -5 213.187 57.7403  23
  -9  -3  -5 416.878 106.184  12
   9  -3   5 238.107 68.6735  20
   9   3   6 4051.37 207.557  26
   9   3   6 3992.22 300.910  14
   9  -3   6 4087.62 304.490  14
  -9  -3  -6 3886.34 202.844  23
  -9  -3  -6 3886.44 274.604  12
  -9   3  -7 398.837 88.2214  27
  -9  -3  -7 437.959 95.1207  27
   9   3   7 266.297 108.582  14
   9  -3   7 403.910 123.063  14
  -9  -3  -7 327.153 69.6874  23
  -9  -3  -7 332.808 104.268  12
   9   3   7 400.875 83.8138  26
  -9   3  -8 6787.62 337.162  27
  -9  -3  -8 6211.88 323.541  27
   9   3   8 6903.46 282.738  26
   9  -3   8 7621.10 438.866  14
   9   3   8 7287.35 423.421  14
  -9  -3  -8 6254.88 284.549  23
  -9  -3  -8 6121.87 362.115  12
  -9   3  -9 401.637 95.0240  27
  -9  -3  -9 444.705 97.3057  27
   9   3   9 416.843 86.2410  26
   9   3   9 490.553 136.201  14
   9  -3   9 527.677 137.683  14
  -9  -3  -9 454.612 82.1988  23
  -9  -3  -9 357.845 107.830  12
   9   3  10 534.826 91.5344  26
   9  -3  10 666.076 163.503   9
   9   3  11 549.368 91.5330  26
   9  -3  11 587.301 156.725   9
   9   3  12 135.391 70.2453  26
   9  -3  12 201.205 115.376   9
   9  -3  13 4714.74 315.978   9
   9  -3  14 14.6050 72.2648   9
  -9  -3 -15 2.29739 34.3928  15
   9  -3  15 47.0550 60.4570   9
   9  -5 -16 81.8884 24.1035  22
   9  -5 -15 2394.00 113.235  22
  -9  -5  14 93.5099 56.1094   4
   9  -5 -14 49.0099 38.7790  22
   9  -5 -14 69.9203 51.3003   5
  -9  -5  13 191.483 79.9880   4
   9  -5 -13 49.4585 47.5231  22
  -9  -5  12 40.3750 78.3590   4
   9  -5 -12 28.4103 48.2377  22
   9  -5 -11 1948.79 143.875  22
  -9  -5  10 3432.69 291.103  11
  -9  -5   9 151.635 102.503  11
  -9  -5   9 49.2859 65.7432   1
  -9  -5   8 278.342 74.3932  24
   9  -5  -8 321.011 77.4514  22
  -9  -5   8 536.217 142.671  11
  -9  -5   8 397.268 104.155   1
  -9  -5   7 59603.6 1279.53  24
  -9  -5   7 56603.1 1373.45   1
  -9  -5   7 57423.4 1504.62  11
   9  -5  -7 55675.5 1201.35  22
  -9  -5   6 17899.5 538.583  24
   9  -5  -6 17195.0 495.882  22
  -9  -5   6 17210.1 695.579  11
  -9  -5   6 18201.1 631.720   1
  -9  -5   5 18170.6 519.665  24
   9  -5  -5 16820.8 478.111  22
   9  -5  -4 25168.2 745.032   8
  -9  -5   4 26152.0 659.291  24
   9  -5  -4 26629.3 726.984   7
   9  -5  -4 24160.6 615.262  22
  -9  -5   4 24323.6 705.809   2
   9  -5  -3 5068.80 295.800   8
  -9  -5   3 5031.35 237.510  24
  -9  -5   3 4594.03 268.101   2
   9  -5  -3 4594.89 214.213  22
   9  -5  -3 4292.82 206.104  21
   9  -5  -3 4479.69 261.170  16
  -9  -5   2 32404.5 814.696   2
  -9  -5   2 32518.1 769.921  24
   9  -5  -2 33484.0 833.095   7
   9  -5  -2 29545.2 722.471  22
   9  -5  -2 30754.1 720.673  21
   9  -5  -2 31276.0 868.528   8
  -9  -5   1 1463.46 155.033   2
   9   5  -1 1413.12 138.592  26
  -9  -5   1 1351.70 121.753  24
  -9  -5   1 1337.02 116.652  23
   9  -5  -1 1223.01 116.064  21
   9  -5  -1 1460.23 117.605  20
   9  -5  -1 1440.32 168.140   8
   9   5   0 31865.0 760.253  26
  -9  -5   0 30307.6 739.353  23
   9  -5   0 30599.3 722.066  21
   9  -5   0 32256.5 722.338  20
   9  -5   0 32652.0 868.579  10
   9  -5   0 30422.2 873.631   8
  -9  -5   0 31293.8 791.553   2
   9   5   1 3468.45 200.520  26
  -9  -5  -1 3264.22 186.287  23
   9  -5   1 3148.45 173.370  20
  -9  -5  -1 3401.58 216.563   3
   9  -5   1 3283.66 250.989   8
   9   5   2 2568.62 172.058  26
  -9  -5  -2 2479.25 162.994  23
   9  -5   2 2530.59 158.489  20
  -9  -5  -2 2723.54 188.968   3
   9  -5   2 2687.50 230.623   9
   9  -5   2 3239.96 249.671   8
   9   5   3 2073.99 154.885  26
   9  -5   3 1975.13 143.254  20
  -9  -5  -3 1780.20 156.888   3
   9  -5   3 1683.02 187.833   9
   9  -5   3 1893.52 205.483   8
   9   5   4 12084.8 390.287  26
   9  -5   4 11599.9 515.836   8
   9  -5   5 49.7289 87.4062   8
   9   5   5 84.2903 66.4893  26
   9  -5   5 129.753 90.8670   9
  -9  -5  -6 890.189 114.581  15
   9  -5   6 907.316 161.326   8
   9   5   6 862.414 110.046  26
  -9  -5  -6 758.464 102.230  23
  -9  -5  -6 816.005 148.393  12
   9  -5   6 877.190 158.273   9
  -9  -5  -7-5.67374 56.6838  15
   9  -5   7-52.7022 90.3322   8
   9   5   7 18.3969 64.3656  26
  -9  -5  -7 28.9710 46.3644  23
  -9  -5  -7 19.8122 73.2071  12
   9  -5   7-32.4711 105.030   9
   9  -5   8 356.459 117.844   8
  -9  -5  -8 183.278 78.3213  15
   9   5   8 252.548 77.7452  26
   9  -5   8 318.529 119.716   9
   9  -5   9 591.650 135.866   8
  -9  -5  -9 456.021 100.247  15
   9   5   9 598.875 95.7757  26
   9  -5   9 685.394 151.080   9
  -9  -5 -10 2195.42 169.139  15
   9   5  10 2538.08 155.860  26
   9  -5  10 2696.72 260.616   9
  -9  -5 -11-63.8340 70.5146  15
   9   5  11 23.4158 53.9268  26
   9  -5  11 66.2689 97.2206   9
  -9  -5 -12 2772.60 162.757  15
   9  -5  12 3987.57 273.118   9
  -9  -5 -13 282.029 56.4316  15
   9  -5  13 535.182 105.597   9
   9  -7 -14 125.605 27.1683  22
  -9  -7  13 4578.30 231.219   4
   9  -7 -13 4367.36 149.955  22
  -9  -7  12 3216.71 226.837   4
   9  -7 -12 3209.31 143.594  22
  -9  -7  11 8.90554 65.8155   4
   9  -7 -11 68.4626 47.1391  22
   9  -7 -11 14.5395 48.6224   5
  -9  -7  10 10.2159 71.4850   4
   9  -7 -10-11.1884 44.0269  22
   9  -7 -10-20.7279 54.2701   5
  -9  -7   9 3685.57 257.905   1
   9  -7  -9 3791.08 190.166  22
   9  -7  -8 4.33302 44.8931  22
  -9  -7   8 11.8011 85.6944  11
  -9  -7   8-17.7796 71.1348   1
   9  -7  -8 14.0681 61.0501   5
   9  -7  -7 179.730 76.5554  16
   9  -7  -7 22.3568 49.1047  22
  -9  -7   7 28.5152 69.0333   1
  -9  -7   7 123.956 114.117  11
   9  -7  -7 112.098 63.1411   5
  -9  -7   6 24439.1 791.434   1
   9  -7  -6 25834.7 619.403  22
  -9  -7   6 25295.4 890.991  11
   9  -7  -6 20987.9 585.457   5
   9  -7  -6 21900.5 670.256  16
   9   7  -5 12740.1 416.638  26
   9  -7  -5 12328.0 393.533  22
   9  -7  -5 12186.3 371.254  21
  -9  -7   5 12434.2 612.303  11
  -9  -7   5 12360.8 542.464   1
   9  -7  -5 12000.9 472.685  16
   9   7  -4 36334.5 852.554  26
   9  -7  -4 35234.5 819.649  22
   9  -7  -4 37778.4 809.281  21
  -9  -7   4 37714.1 994.878   2
   9   7  -3 8213.68 321.729  26
  -9  -7   3 7460.11 321.355  24
  -9  -7   3 7603.21 308.975  23
   9  -7  -3 7549.27 279.886  21
  -9  -7   3 8270.88 403.754   2
   9   7  -2 17346.1 500.412  26
  -9  -7   2 16163.5 513.407  24
  -9  -7   2 17397.2 603.345   2
  -9  -7   2 15989.6 491.530  23
   9  -7  -2 17029.5 462.501  21
  -9  -7   2 15787.9 675.953  12
   9   7  -1 1415.39 143.731  26
  -9  -7   1 1619.94 194.962   2
  -9  -7   1 1479.19 139.801  24
  -9  -7   1 1547.45 136.505  23
  -9  -7   1 1277.96 214.897  12
   9  -7   0 3599.41 244.387   8
  -9  -7   0 3922.35 271.364   2
  -9  -7   0 3488.44 204.466  23
  -9  -7   0 3047.92 299.521  12
   9   7   0 3607.67 208.466  26
  -9  -7  -1 1627.44 189.544   2
   9   7   1 1442.89 135.604  26
  -9  -7  -1 1160.83 118.945  23
  -9  -7  -1 1060.44 189.804  12
   9   7   2 30050.6 724.556  26
  -9  -7  -2 28376.9 950.040  12
  -9  -7  -2 31190.6 824.028   3
  -9  -7  -2 30193.2 837.159   2
   9   7   3 123.081 69.6178  26
  -9  -7  -3 262.588 112.349   2
  -9  -7  -3 140.443 102.946   3
   9   7   4 13311.3 407.053  26
  -9  -7  -4 13835.7 475.200   3
   9   7   5 2802.45 167.629  26
  -9  -7  -5 2793.31 205.232   3
   9   7   6 1200.19 112.538  26
  -9  -7  -6 1269.12 143.108   3
   9   7   7 2691.17 151.482  26
  -9  -7  -7 2423.08 179.022   3
  -9  -7  -8 3512.17 189.720  15
   9   7   8 4064.84 178.262  26
  -9  -7  -8 3888.17 203.507   3
   9   7   9 642.922 73.7427  26
  -9  -7  -9 493.798 80.4959  15
   9   7  10 7086.95 205.486  26
  -9  -7 -10 5881.92 225.201  15
  -9  -9  10 4.64385 36.0500   4
  -9  -9   9 1498.07 146.549   4
  -9  -9   8 3766.24 223.465   1
  -9  -9   8 3907.05 253.544   4
  -9  -9   7 1051.00 133.995   1
  -9  -9   7 898.667 139.198   4
  -9  -9   6-7.73650 68.8052   1
  -9  -9   5 336.248 108.978   1
  -9  -9   5 340.594 119.480  11
  -9  -9   4 2115.00 213.596   1
  -9  -9   4 1929.92 222.582  11
  -9  -9   3 242.237 117.098  11
  -9  -9   3 192.017 100.447   1
  -9  -9   2 1949.66 232.933  11
  -9  -9   2 1770.72 196.157   2
  -9  -9   1 89.0370 92.9113  11
  -9  -9   1 43.7562 113.673   2
  -9  -9   0 92.7136 113.726   2
  -9  -9  -1 27275.9 625.356  25
  -9  -9  -1 28088.5 781.172   2
  -9  -9  -2 171.359 108.573   2
  -9  -9  -3 7789.76 349.195   2
  -9  -9  -4 80.4234 91.2654   2
  -9  -9  -5 2149.33 179.469   2
  -9  -9  -6 111.632 77.6757   2
  -9  -9  -7 2762.30 168.853   2
  -9  -9  -8 25.6681 51.1607   2
 -10   0  17 14.1822 44.4763  17
 -10   0  16 5896.55 307.448  17
  10   0 -16 6753.14 234.843  28
 -10   0  15 35.1171 73.2849  17
  10   0 -15 8.04262 53.2190  28
 -10   0  14 3329.78 279.408  17
  10   0 -14 3390.87 197.773  28
 -10   0  13 34.1035 99.8911  17
  10   0 -13-49.1701 73.0773  28
 -10   0  12 739.677 165.116  17
  10   0 -12 864.141 119.916  28
 -10   0  11 89.5165 78.2995  18
 -10   0  11 71.9632 110.413  17
  10   0 -11-17.8136 75.1277  28
 -10   0  10 9666.91 495.874  18
 -10   0  10 9753.13 515.791  17
  10   0 -10 10307.4 387.917  28
  10   0  -9 61.9019 77.2604   7
  10   0  -9 17.9374 36.5135  22
 -10   0   9-10.3917 65.3519  18
  10   0  -9 55.9958 60.5081  28
  10   0  -8 259.787 91.5186   7
  10   0  -8 241.910 56.6428  22
 -10   0   8 188.702 93.5127  18
  10   0  -8 184.987 73.3482  28
  10   0  -7 27.5347 73.7803   7
  10   0  -7 34.3369 34.9471  22
 -10   0   7 9.13220 61.3957  18
  10   0  -7-4.96064 46.1719  28
 -10   0   6 3325.66 250.170  18
  10   0  -6 3865.49 204.463  28
  10   0  -5 11.6855 49.4282   8
 -10   0   5 55.6346 59.7404  18
  10   0  -5 7.46556 58.8546  10
  10   0  -4 484.436 89.6384   8
 -10   0   4 564.840 105.139  18
  10   0  -4 588.825 106.801  10
 -10   0   3 26.8136 32.2063  24
  10   0  -3 40.4017 48.6133  19
 -10   0   3 153.382 78.2874  18
  10   0  -3 66.5125 70.9964  10
 -10   0   2 146756. 2663.01  24
 -10   0   2 147573. 2806.34  12
  10   0  -2 150209. 2695.97  19
 -10   0   2 153636. 2887.67  18
  10   0  -2 141853. 2882.06  10
 -10   0   1-11.2659 27.8717  24
 -10   0   1 44.6396 85.6126  12
  10   0  -1-18.6728 50.7348  19
 -10   0   0 11133.4 314.451  24
 -10   0   0 11424.5 409.071  12
  10   0   1 52.3450 65.7086  14
 -10   0  -1 5.39615 20.9456  24
 -10   0  -1 5.52852 55.2332  12
  10   0   2 8084.45 388.537  14
 -10   0  -2 8141.14 253.820  24
 -10   0  -2 7993.81 253.720  23
 -10   0  -2 8527.75 342.445  12
  10   0   2 7734.37 357.165   9
  10   0   3 8.87273 73.0580  14
 -10   0  -3 14.8688 26.1343  23
 -10   0  -3 143.296 67.2070  12
  10   0   3 7.24980 58.0135   9
  10   0   4 1244.80 175.103  14
 -10   0  -4 922.126 82.5642  23
 -10   0  -4 1028.37 128.710  12
  10   0   4 877.822 133.406   9
  10   0   5 57.0840 52.5091  26
  10   0   5-10.5325 73.7036  14
 -10   0  -5 33.2982 34.8078  23
 -10   0  -5 6.57734 60.5533  12
  10   0   5 78.9596 51.8963  20
  10   0   5 91.5696 74.9141   9
  10   0   6 183376. 3334.63  26
 -10   0  -6 185948. 3508.91  12
  10   0   6 183196. 3607.50   9
  10   0   7 74.1110 67.9250  26
  10   0   7 35.3061 103.416  14
 -10   0  -7 44.8819 74.7376  12
  10   0   7 38.8319 84.2623   9
 -10   0  -8 140674. 2834.94  27
  10   0   8 141369. 2645.88  26
 -10   0  -8 141447. 2834.79  12
  10   0   8 148460. 2981.20   9
 -10   0  -9 32.9833 56.5800  27
  10   0   9 40.7368 64.2290  26
  10   0   9-25.8647 86.9437  14
 -10   0  -9 40.3901 71.8433  12
  10   0   9 21.3247 95.9492   9
  10   0   9-12.9871 89.1125  17
  10   0  10 307.740 78.2199  26
  10   0  10 492.009 134.658   9
  10   0  11-27.1642 73.4067  26
  10   0  11-30.8548 100.796   9
  10   0  12 3117.08 262.085   9
  10   0  13-15.7405 77.8833   9
  10   0  14 1779.32 162.538   9
 -10   2  16 267.535 73.0388  17
 -10  -2  16 342.615 77.5039  17
  10   2 -15 24.0809 41.6952  28
  10  -2 -15 6.96237 42.7302  28
  10  -2 -15 2.35052 29.3886  22
 -10   2  15 109.041 73.2765  17
 -10  -2  15 37.5133 58.2435  17
  10  -2 -14 3128.73 179.588  28
  10   2 -14 3211.03 181.254  28
  10  -2 -14 2953.79 149.266  22
 -10   2  14 3028.23 255.648  17
 -10  -2  14 3099.89 250.734  17
  10  -2 -13 36.7109 43.3385  22
 -10   2  13-10.6704 99.3145  17
 -10  -2  13-72.8031 112.383  17
  10   2 -13-44.1417 75.2518  28
  10  -2 -13-44.6350 72.6676  28
  10  -2 -12 1938.62 138.664  22
 -10   2  12 2070.83 237.771  17
 -10  -2  12 1933.26 227.753  17
  10   2 -12 2130.15 166.618  28
  10  -2 -12 2192.84 168.640  28
  10  -2 -11 15086.4 451.909  22
 -10   2  11 16492.4 678.888  17
 -10  -2  11 16328.0 668.916  17
  10   2 -11 17409.9 516.000  28
  10  -2 -11 16609.1 511.255  28
  10  -2 -10 8446.41 312.770  22
 -10   2  10 8375.80 453.826  18
 -10  -2  10 8751.13 460.233  18
 -10   2  10 8876.93 483.532  17
 -10  -2  10 8863.31 478.277  17
  10   2 -10 9325.41 356.728  28
  10  -2 -10 9965.06 369.658  28
  10  -2  -9 67193.3 1399.44  22
 -10   2   9 70091.3 1676.17  18
 -10  -2   9 68898.0 1661.33  18
 -10   2   9 68361.6 1701.64  17
 -10  -2   9 66636.5 1685.89  17
  10   2  -9 74249.6 1476.44  28
  10  -2  -9 73614.1 1479.72  28
  10   2  -8 10289.3 400.263   7
  10  -2  -8 11770.6 462.793   7
  10  -2  -8 9690.05 340.607  22
 -10   2   8 10873.2 500.051  18
 -10  -2   8 11235.1 502.823  18
  10   2  -8 11358.9 390.421  28
  10  -2  -8 11697.0 397.062  28
  10   2  -7 1295.67 146.148   7
  10  -2  -7 1818.84 182.736   7
  10  -2  -7 1831.34 132.378  22
 -10   2   7 1857.19 198.810  18
 -10  -2   7 1751.50 191.989  18
  10   2  -7 1914.69 149.458  28
  10  -2  -7 1919.49 151.517  28
  10  -2  -6 9148.93 398.859   8
  10  -2  -6 8906.78 393.814   7
  10  -2  -6 9071.91 310.398  22
  10   2  -6 9437.34 336.813  28
 -10   2   6 9363.03 433.225  18
 -10  -2   6 9022.01 420.457  18
  10  -2  -6 9635.37 341.977  28
  10  -2  -5 323.372 88.7628   8
  10  -2  -5 391.783 66.9270  22
 -10   2   5 378.629 96.5524  18
 -10  -2   5 266.990 82.9778  18
 -10  -2   4 13437.7 397.584  24
 -10  -2   4 12395.2 505.375  12
  10  -2  -4 12431.8 374.839  19
  10   2  -4 12052.7 368.671  19
 -10   2   4 12400.9 484.447  18
 -10  -2   4 12234.5 476.567  18
  10   2  -4 11299.2 442.313  10
  10  -2  -4 11952.5 459.905   8
 -10  -2   3 4688.66 212.508  24
 -10  -2   3 4341.73 288.013  12
  10   2  -3 4551.15 203.229  19
  10  -2  -3 4717.27 207.171  19
 -10   2   3 5251.99 298.658  18
 -10  -2   3 4818.24 281.357  18
  10   2  -3 4316.55 263.666  10
  10  -2  -3 4590.49 284.796  10
  10  -2  -3 4437.25 268.833   8
 -10  -2   2 16010.3 429.040  24
 -10  -2   2 15125.5 550.528  12
  10   2  -2 14638.8 414.393  19
  10  -2  -2 15287.7 420.869  19
 -10   2   2 15655.3 540.345  18
 -10  -2   2 13675.8 509.683  18
  10  -2  -2 13622.9 529.386  10
  10  -2  -2 14408.8 521.075   8
 -10  -2   1 28001.3 659.978  24
 -10  -2   1 27079.4 802.061  12
  10   2  -1 29887.3 676.019  19
  10  -2  -1 29862.2 677.847  19
 -10   2   1 29178.8 807.248  18
 -10  -2   1 28804.1 797.607  18
  10  -2  -1 27803.3 827.381  10
  10  -2  -1 26838.6 792.454   8
 -10  -2   0 3317.11 167.125  24
 -10  -2   0 3332.71 239.298  12
  10  -2   0 2806.56 224.777   8
  10  -2   1 24.0355 65.0473   8
 -10  -2  -1 14.6297 27.4951  24
 -10  -2  -1 110.166 80.6319  12
  10  -2   1 67.8433 70.9210   9
  10   2   2 1227.53 154.183  14
  10  -2   2 1248.52 153.830  14
 -10  -2  -2 1301.44 106.144  24
 -10  -2  -2 1246.71 102.184  23
 -10  -2  -2 1382.91 163.336  12
  10  -2   2 1046.12 147.413   9
  10   2   3 32554.5 737.601  26
  10   2   3 32064.3 917.450  14
  10  -2   3 32217.4 919.420  14
 -10  -2  -3 31831.1 726.463  23
 -10  -2  -3 31986.5 872.778  12
  10  -2   3 32971.6 731.276  20
  10  -2   3 29228.3 888.876   9
  10   2   4 422.243 80.2056  26
  10   2   4 489.243 118.772  14
  10  -2   4 609.530 126.314  14
 -10  -2  -4 416.756 68.2864  23
  10  -2   4 487.382 77.0068  20
  10  -2   4 477.811 116.132   9
  10   2   5 38095.7 856.118  26
  10   2   5 40806.6 1122.67  14
  10  -2   5 40782.7 1121.12  14
 -10  -2  -5 36465.0 848.332  23
 -10  -2  -5 38095.3 1011.32  12
  10  -2   5 38951.4 857.896  20
  10  -2   5 38412.6 1068.58   9
  10   2   6 462.837 85.4486  26
  10   2   6 595.528 138.201  14
  10  -2   6 606.556 135.549  14
 -10  -2  -6 546.237 79.6550  23
 -10  -2  -6 446.140 111.750  12
  10  -2   6 591.837 140.310   9
  10   2   7 5715.17 254.036  26
  10   2   7 6850.65 425.426  14
  10  -2   7 5840.26 396.634  14
 -10  -2  -7 5541.63 252.460  23
 -10  -2  -7 6122.12 351.264  12
  10  -2   7 6296.12 394.308   9
 -10   2  -8 2202.72 197.873  27
 -10  -2  -8 1955.89 191.310  27
  10  -2   8 2027.20 136.547  26
  10   2   8 2203.62 158.288  26
  10   2   8 2107.04 247.630  14
  10  -2   8 2576.02 272.482  14
 -10  -2  -8 2041.94 155.121  23
 -10  -2  -8 2058.49 214.153  12
  10  -2   8 2375.88 254.784   9
  10   2   9 101.817 92.4228  14
  10  -2   9 12.7605 78.3179  14
 -10  -2  -9 118.047 80.7631  12
  10  -2   9-23.4399 100.445   9
  10  -2  10 7865.37 461.583   9
  10  -2  11 177.169 117.743   9
  10  -2  12 2666.30 255.175   9
  10  -2  13-8.43897 81.8892   9
  10  -2  14 357.197 97.5304   9
  10  -2  15 639.050 90.7644   9
  10  -4 -16 3000.90 104.151  22
  10  -4 -15 37.6803 32.3400  22
 -10  -4  14 3753.77 224.736   4
  10  -4 -14 3948.32 170.009  22
 -10   4  14 3533.85 218.656  17
 -10  -4  13 721.356 121.953   4
  10  -4 -13 741.259 85.6759  22
 -10   4  13 711.791 125.687  17
  10  -4 -12 1395.58 120.282  22
 -10   4  12 1480.58 175.880  17
 -10  -4  12 1482.19 176.654  17
 -10  -4  12 1407.52 183.047   4
  10  -4 -11 505.095 84.9276  22
 -10   4  11 488.474 119.917  17
 -10  -4  11 573.850 125.519  17
  10  -4 -11 655.985 91.9110  28
  10  -4 -10 2015.45 152.189  22
 -10  -4  10 2000.34 217.308  11
 -10   4  10 2371.68 233.204  17
 -10  -4  10 1937.59 214.497  17
  10  -4 -10 2319.40 161.565  28
 -10  -4   9 1169.03 137.014  24
  10  -4  -9 1246.58 124.522  22
 -10  -4   9 1401.79 196.621  11
 -10  -4   9 947.205 146.155  18
 -10   4   9 1327.86 177.396  17
 -10  -4   9 1298.09 174.533  17
 -10  -4   8 7200.03 324.628  24
  10  -4  -8 6558.68 278.528  22
 -10  -4   8 7326.05 428.149  11
 -10  -4   8 6567.78 366.529  18
 -10   4   8 6864.65 385.605  17
 -10  -4   8 6865.89 390.356  17
 -10  -4   7 1534.31 144.819  24
  10  -4  -7 1406.69 128.688  22
 -10  -4   7 1734.99 210.329  11
  10  -4  -7 1347.67 119.346  19
 -10   4   7 1386.21 168.288  18
 -10  -4   7 1730.12 185.193  18
  10  -4  -6 3638.38 252.459   7
 -10  -4   6 3140.30 275.388  11
  10  -4  -6 2828.43 167.565  19
  10   4  -6 2888.05 165.148  19
 -10   4   6 2818.29 230.116  18
 -10  -4   6 3277.31 246.549  18
  10  -4  -5 2758.42 225.318   8
  10  -4  -5 2768.15 221.618   7
  10   4  -5 2416.89 147.329  19
  10  -4  -5 2393.81 150.762  19
 -10   4   5 2487.79 210.645  18
 -10  -4   5 2945.12 227.663  18
  10  -4  -4 65879.8 1495.65   8
  10  -4  -4 68042.7 1480.26   7
  10  -4  -4 63453.3 1326.71  22
 -10  -4   4 66195.3 1602.05  12
  10   4  -4 63711.3 1292.29  19
  10  -4  -4 67062.2 1312.26  19
 -10   4   4 63071.9 1462.53  18
 -10  -4   4 66103.3 1472.49  18
  10  -4  -3 5624.98 307.269   7
 -10  -4   3 6053.43 263.338  24
  10  -4  -3 5561.57 239.386  22
 -10  -4   3 5668.10 364.302  12
  10  -4  -3 5548.52 236.404  21
  10   4  -3 5499.50 227.257  19
  10  -4  -3 5536.35 232.368  19
 -10   4   3 5586.78 301.142  18
 -10  -4   3 5000.51 288.172  18
  10  -4  -3 5488.97 319.598   8
  10  -4  -2 5537.54 307.220   7
 -10  -4   2 6028.74 259.064  24
  10  -4  -2 5588.61 239.160  22
 -10  -4   2 5692.09 361.909  12
  10  -4  -2 5156.03 231.519  21
 -10   4   2 5743.06 304.641  18
 -10  -4   2 5598.22 303.032  18
  10  -4  -2 5790.78 332.525  10
  10  -4  -2 5459.94 318.096   8
  10   4  -1 6389.98 274.433  26
  10  -4  -1 5951.30 313.728   7
 -10  -4   1 6677.89 273.377  24
 -10  -4   1 5990.10 368.089  12
  10  -4  -1 5548.57 239.992  21
 -10   4   1 5998.35 314.588  18
 -10  -4   1 5554.63 308.692  18
  10  -4  -1 6136.49 342.526  10
  10  -4  -1 5894.71 337.218   8
  10   4   0 22081.8 581.171  26
 -10  -4   0 22065.7 580.791  24
 -10  -4   0 21531.3 737.210  12
  10  -4   0 21473.2 554.203  21
 -10   4   0 21267.5 653.499  18
 -10  -4   0 19477.6 638.206  18
  10  -4   0 21143.3 698.429  10
  10  -4   0 21427.3 707.010   8
  10   4   1 11850.3 386.914  26
 -10  -4  -1 11210.4 378.451  24
 -10  -4  -1 11897.5 376.973  23
 -10  -4  -1 11388.2 508.475  12
  10  -4   1 11325.8 365.330  21
  10  -4   1 11429.1 361.159  20
 -10  -4  -1 10117.7 426.969  18
  10  -4   1 11198.6 486.435  10
  10  -4   1 10917.7 488.266   8
  10   4   2 6569.68 274.677  26
 -10  -4  -2 5774.63 261.967  24
 -10  -4  -2 6005.60 257.982  23
 -10  -4  -2 6123.89 367.121  12
  10  -4   2 5900.43 247.176  20
  10  -4   2 5847.03 350.536  10
  10  -4   2 5643.55 345.564   9
  10  -4   2 5998.28 360.062   8
  10   4   3 6118.17 267.066  26
 -10  -4  -3 5860.15 259.221  23
 -10  -4  -3 5713.51 357.245  12
  10  -4   3 6286.21 255.647  20
  10  -4   3 5891.56 358.473   9
  10  -4   3 5494.98 355.228   8
  10   4   4 50422.3 1071.22  26
  10   4   4 52074.2 1252.97  14
  10  -4   4 50400.7 1235.02  14
 -10  -4  -4 46769.3 1066.12  23
 -10  -4  -4 46638.5 1259.31  12
  10  -4   4 49237.2 1057.80  20
  10  -4   4 47258.1 1267.48   9
  10  -4   4 47985.3 1292.07   8
  10   4   5 1724.72 194.343  14
  10  -4   5 2002.23 203.674  14
 -10  -4  -5 1710.96 142.220  23
 -10  -4  -5 1411.01 187.853  12
  10   4   5 1909.42 151.538  26
  10  -4   5 1763.61 214.256   9
  10  -4   5 1726.98 217.677   8
 -10  -4  -6 901.347 120.240  27
  10  -4   6 867.854 167.982   8
  10   4   6 935.233 116.609  26
  10  -4   6 958.404 151.401  14
 -10  -4  -6 826.759 103.195  23
 -10  -4  -6 983.882 163.284  12
  10  -4   6 862.093 163.374   9
 -10  -4  -7 3576.68 243.881  27
  10   4   7 4569.78 228.223  26
  10  -4   7 3833.49 311.289  14
 -10  -4  -7 4014.14 227.997  23
 -10  -4  -7 4242.22 310.410  12
  10  -4   7 4837.38 351.898   9
  10   4   8 8822.63 331.474  26
  10  -4   8 9665.36 505.189   9
  10   4   9 17.5001 66.0437  26
  10  -4   9 34.0894 98.6240   9
  10   4  10 4447.02 213.436  26
  10  -4  10 4477.24 335.961   9
  10  -4  10 4700.17 341.723   8
  10  -4  11 121.123 92.2211   8
  10   4  11 84.7658 60.9537  26
  10  -4  11 188.537 107.240   9
  10   4  12 6840.97 231.228  26
 -10  -4 -12 4867.62 222.662  15
 -10  -4 -13 149.936 53.1252  15
 -10  -6  14 8754.61 295.304   4
  10  -6 -14 8980.80 223.016  22
 -10  -6  13 829.019 110.054   4
  10  -6 -13 557.441 68.0599   5
 -10  -6  12 4143.07 270.756   4
  10  -6 -12 2722.29 152.801   5
  10  -6 -11 3551.43 185.741   5
 -10  -6  11 4863.10 324.682   4
  10  -6 -10 21.0945 48.0923  22
  10  -6 -10-13.2301 51.7076   5
 -10  -6   9 6344.69 331.287   1
  10  -6  -9 6460.13 266.169  22
 -10  -6   8 111.134 78.7063   1
  10  -6  -8 42.6317 55.1700  22
 -10  -6   8 131.850 98.7004  11
  10  -6  -8 52.3237 57.6622   5
  10  -6  -7 7563.14 295.316  22
 -10  -6   7 6851.31 375.932   1
 -10  -6   7 8139.64 466.959  11
  10  -6  -6 44196.3 996.700  22
  10  -6  -6 46039.5 981.698  21
 -10  -6   6 46568.1 1313.50  11
 -10  -6   5 11169.5 413.646  24
  10  -6  -5 10793.3 375.380  22
  10  -6  -5 11759.7 374.672  21
  10   6  -4 52.6126 81.0457  26
 -10  -6   4 6.04451 42.2972  24
  10  -6  -4 18.9483 53.2117  22
  10  -6  -4 48.7621 54.0707  21
 -10  -6   4-53.4168 112.301   2
  10   6  -3 22855.8 622.082  26
 -10  -6   3 21422.4 624.180  24
 -10  -6   3 22206.5 613.427  23
  10  -6  -3 22341.0 589.723  22
 -10  -6   3 22781.8 695.226   2
  10  -6  -3 23066.2 585.536  21
 -10  -6   3 21192.3 808.063  12
  10   6  -2 490.522 108.964  26
  10  -6  -2 790.223 135.099   8
 -10  -6   2 807.132 106.027  24
 -10  -6   2 665.470 93.6821  23
  10  -6  -2 642.213 99.3400  21
  10  -6  -2 781.860 96.5187  20
 -10  -6   2 404.990 166.286  12
 -10  -6   2 690.305 149.825   2
  10  -6  -1 24191.0 751.455   8
 -10  -6   1 24417.5 714.075   2
 -10  -6   1 23235.9 658.508  24
 -10  -6   1 24333.6 649.498  23
  10  -6  -1 24787.6 621.646  21
  10   6  -1 25418.6 659.897  26
  10  -6  -1 24726.0 605.541  20
 -10  -6   0 5464.58 299.525   2
  10   6   0 5111.76 258.716  26
 -10  -6   0 4868.49 256.858  24
 -10  -6   0 5090.55 251.255  23
 -10  -6   0 4698.63 365.552  12
  10  -6   0 5355.47 234.739  20
  10  -6   0 5265.21 317.815   8
  10  -6   1 25.9497 77.8391   8
  10   6   1 10.1040 85.4748  26
 -10  -6  -1 32.7374 41.0122  23
 -10  -6  -1-92.1148 132.203  12
  10  -6   1 17.3486 58.9212  20
 -10  -6  -1 6.52522 86.8185   2
  10   6   2 12053.1 398.560  26
 -10  -6  -2 10348.8 386.467  23
 -10  -6  -2 10672.7 531.586  12
 -10  -6  -2 11179.7 439.067   2
  10  -6   2 11443.4 491.186   8
  10   6   3 4157.55 220.688  26
 -10  -6  -3 3584.03 213.637  23
 -10  -6  -3 3545.81 304.426  12
 -10  -6  -3 4122.83 244.955   3
  10  -6   3 3781.19 284.642   8
  10   6   4 4342.41 224.291  26
 -10  -6  -4 3748.34 313.739  12
  10  -6   4 4196.13 300.802   8
  10  -6   5 295.106 104.510   8
  10   6   5 349.612 86.7381  26
  10  -6   5 348.797 112.082   9
  10  -6   6-9.01097 73.1575   8
  10   6   6-13.1134 62.6272  26
  10  -6   6-20.0709 80.3024   9
  10   6   7-20.4120 58.7576  26
  10  -6   7 19.8366 82.7922   9
 -10  -6  -8 60.0216 55.5125  15
  10   6   8 37.1337 58.3331  26
  10  -6   8 104.787 98.7014   9
  10   6   9 2037.34 130.065  26
 -10  -6  -9 1585.49 126.927  15
  10  -6   9 2132.78 215.548   9
  10   6  10 628.132 75.8799  26
 -10  -6 -10 395.204 69.6143  15
  10  -6  10 628.231 125.788   9
 -10  -6 -11 51.3753 41.1624  15
  10   8 -11 341.728 45.4168  26
 -10  -8  11 396.337 76.2637   4
  10   8 -10 405.767 59.9651  26
  10   8  -9 41.7063 49.4608  26
  10   8  -8-25.8050 52.5624  26
 -10  -8   8-8.89912 70.1546  11
 -10  -8   8 19.8752 56.7773   1
  10   8  -7 2785.90 160.702  26
 -10  -8   7 3564.83 285.810  11
 -10  -8   7 3197.35 237.309   1
  10   8  -6 28927.3 689.779  26
 -10  -8   6 29312.9 864.406   1
  10   8  -5 1553.81 135.196  26
 -10  -8   5 1449.53 182.397   1
 -10  -8   5 1841.46 231.835  11
  10   8  -4 28449.4 673.835  26
 -10  -8   4 27661.8 944.129  11
 -10  -8   4 26561.5 849.774   1
  10   8  -3 12467.3 389.175  26
  10   8  -2 9858.07 335.204  26
 -10  -8   2 9822.78 431.625   2
  10   8  -1 624.399 96.9956  26
 -10  -8   1 756.540 152.065   2
  10   8   0 581.365 92.1891  26
 -10  -8   0 371.024 131.974   2
  10   8   1 12879.4 385.715  26
 -10  -8  -1 13785.7 501.407   2
  10   8   2 1416.56 118.443  26
 -10  -8  -2 1490.04 174.213   2
  10   8   3 6074.47 231.607  26
 -10  -8  -3 6312.27 316.087   2
 -10  -8  -4 27977.3 736.343   2
  10   8   4 25851.0 596.936  26
  10   8   5 2.73111 46.6613  26
 -10  -8  -5-5.61668 87.2039   2
 -10  -8  -6 3791.86 222.469   2
  10   8   6 3631.44 149.953  26
 -10  -8  -7 1801.75 150.067   2
 -10  -8  -8-22.6343 61.0357   2
 -10  -8  -9 4878.58 196.459   2
 -10 -10   6 4712.55 212.186   1
 -10 -10   5 2411.01 175.995  11
 -10 -10   5 2080.37 153.576   1
 -10 -10   4 433.609 90.6763  11
 -10 -10   4 339.805 82.6419   1
 -10 -10   3 26.8268 31.5380  25
 -10 -10   3 5.91943 56.2816   1
 -10 -10   3 54.3779 60.4535  11
 -10 -10   2 1677.53 93.3522  25
 -10 -10   2 1611.83 154.570   1
 -10 -10   2 2002.32 178.438  11
 -10 -10   1 8020.49 346.904   1
 -10 -10   1 7554.86 349.457  11
 -10 -10   0 3156.72 212.943   1
 -10 -10   0 3157.71 218.247  11
 -10 -10  -1 835.615 110.613   2
 -10 -10  -2 919.033 108.857   2
 -10 -10  -3 287.069 73.0544   2
 -10 -10  -4 558.284 77.6574   2
 -11   1  16 8306.73 338.737  17
 -11  -1  16 8377.39 336.621  17
  11  -1 -15 778.120 89.0945  28
 -11   1  15 830.981 135.850  17
 -11  -1  15 632.496 118.988  17
  11   1 -15 837.788 92.6294  28
  11   1 -14 173.154 64.3531  28
 -11   1  14 216.015 99.8841  17
 -11  -1  14 275.562 105.509  17
  11  -1 -14 152.944 65.2585  28
  11  -1 -13-3.07404 34.5301  22
 -11   1  13 64.2171 90.5405  17
 -11  -1  13-31.5172 82.8200  17
  11   1 -13-34.2534 57.3745  28
  11  -1 -13 54.1324 55.6891  28
  11  -1 -12 4814.04 209.581  22
  11  -1 -12 5399.59 263.597  28
 -11   1  12 5471.03 377.608  17
 -11  -1  12 5090.20 364.364  17
  11   1 -12 5740.25 269.250  28
 -11   1  11 21471.1 807.967  17
 -11  -1  11 22475.3 818.681  17
  11   1 -11 23663.1 633.306  28
  11  -1 -11 23096.4 630.322  28
  11  -1 -10 37322.0 851.042  22
 -11   1  10 37061.4 1119.53  18
 -11  -1  10 36637.9 1108.69  18
 -11   1  10 38994.5 1169.63  17
 -11  -1  10 37792.2 1148.06  17
  11   1 -10 41950.0 945.321  28
  11  -1 -10 40165.8 941.300  28
  11   1  -9 575.554 117.100   7
  11  -1  -9 712.814 131.311   7
  11  -1  -9 673.881 91.5237  22
 -11   1   9 550.460 128.710  18
 -11  -1   9 790.450 149.039  18
  11   1  -9 715.542 108.580  28
  11  -1  -9 781.308 111.835  28
  11   1  -8 93541.4 2020.98   7
  11  -1  -8 98897.8 2072.76   7
  11  -1  -8 96513.9 1890.91  22
 -11   1   8 100027. 2213.83  18
 -11  -1   8 99028.1 2203.10  18
  11   1  -8 105686. 1985.75  28
  11  -1  -8 103177. 1979.07  28
  11   1  -7 6423.45 332.649   7
  11  -1  -7 6537.96 347.813   7
  11  -1  -7 6518.80 258.151  22
 -11   1   7 6976.14 394.680  18
 -11  -1   7 6303.09 376.455  18
  11   1  -7 6863.78 298.873  28
  11  -1  -7 6699.22 296.574  28
  11  -1  -6 77.0064 71.2760   8
  11  -1  -6 123.406 88.5792   7
  11  -1  -6 118.739 48.9262  22
 -11   1   6 171.102 81.4896  18
 -11  -1   6 130.796 80.0922  18
  11  -1  -5 6715.67 338.199   8
  11   1  -5 6899.10 315.189   8
  11  -1  -5 7120.39 264.636  22
  11  -1  -5 7477.91 289.868  19
  11   1  -5 7272.84 286.175  19
 -11   1   5 7543.31 387.925  18
 -11  -1   5 7401.95 384.655  18
  11   1  -5 6904.04 362.332  10
 -11  -1   4 1047.77 101.842  24
 -11   1   4 1011.73 92.1496  24
  11  -1  -4 929.277 93.6614  22
  11  -1  -4 980.975 104.655  19
  11   1  -4 1094.94 108.955  19
 -11   1   4 1039.15 149.426  18
 -11  -1   4 1089.63 152.420  18
  11   1  -4 967.452 142.854  10
  11  -1  -4 950.759 146.808  10
  11  -1  -4 971.224 135.747   8
  11   1  -4 803.588 113.519   8
 -11  -1   3 941.209 95.5820  24
 -11   1   3 785.152 77.6394  24
 -11  -1   3 685.275 133.700  12
  11   1  -3 774.503 94.4495  19
  11  -1  -3 679.848 89.8322  19
 -11   1   3 854.793 138.943  18
 -11  -1   3 881.033 143.979  18
  11   1  -3 742.019 127.865  10
  11  -1  -3 775.889 135.033  10
  11  -1  -3 773.711 125.820   8
  11   1  -3 878.213 117.749   8
 -11   1   2 24179.0 566.443  24
 -11  -1   2 26740.2 618.703  24
 -11  -1   2 25884.2 762.127  12
  11   1  -2 25789.5 633.084  19
  11  -1  -2 25095.3 629.735  19
 -11   1   2 27010.1 789.512  18
 -11  -1   2 26399.8 785.922  18
  11   1  -2 24674.1 775.041  10
  11  -1  -2 24824.3 792.331  10
  11   1  -2 23755.0 698.119   8
  11  -1  -2 25108.5 749.921   8
 -11  -1   1 38513.0 845.648  24
 -11  -1   1 39890.9 1016.45  12
  11   1  -1 41685.5 891.569  19
  11  -1  -1 40229.7 884.455  19
 -11   1   1 40424.2 1044.22  18
 -11  -1   1 39205.3 1036.64  18
  11  -1  -1 37171.5 1054.51  10
  11   1  -1 36164.2 961.092   8
  11  -1  -1 37858.0 1014.18   8
 -11  -1   0 1287.93 103.274  24
 -11  -1   0 1377.57 161.498  12
  11   1   0 1064.43 143.777   8
  11  -1   0 1166.05 157.917   8
 -11  -1  -1 3884.49 179.629  24
 -11   1  -1 3538.15 156.712  23
 -11  -1  -1 3608.74 249.078  12
  11  -1   1 3094.82 243.108   9
  11   1   1 3421.04 247.149   8
  11  -1   1 3509.51 264.662   8
  11   1   2 16147.4 449.698  26
  11   1   2 17155.4 617.791  14
  11  -1   2 17051.8 618.199  14
 -11  -1  -2 16303.8 443.044  24
 -11  -1  -2 16814.2 445.067  23
 -11  -1  -2 16961.8 577.907  12
  11  -1   2 16060.6 589.644   9
  11   1   2 15568.7 548.555   9
  11  -1   2 15632.4 605.968   8
  11   1   3 5448.45 232.950  26
  11   1   3 5507.12 345.458  14
  11  -1   3 5529.91 346.424  14
 -11  -1  -3 5479.08 224.179  23
 -11  -1  -3 5354.55 306.769  12
  11   1   3 5502.60 218.608  20
  11  -1   3 5638.38 231.759  20
  11  -1   3 5604.56 336.981   9
  11   1   3 4970.20 297.614   9
  11  -1   4 9692.12 306.457  26
  11   1   4 9910.64 333.885  26
  11   1   4 10790.8 511.458  14
  11  -1   4 11754.5 528.919  14
 -11  -1  -4 10321.7 331.069  23
 -11  -1  -4 9562.76 425.284  12
  11   1   4 10105.7 315.658  20
  11  -1   4 10732.7 341.408  20
  11  -1   4 9489.15 460.655   9
  11   1   4 9574.03 430.985   9
  11  -1   5 351.247 66.2548  26
  11   1   5 351.591 78.4665  26
  11  -1   5 470.849 131.044  14
 -11  -1  -5 286.347 59.9662  23
 -11  -1  -5 354.921 96.9895  12
  11  -1   5 308.453 75.6855  20
  11  -1   5 361.464 118.550   9
  11   1   5 355.699 100.152   9
  11  -1   6 12783.5 376.519  26
  11   1   6 12880.8 397.537  26
  11   1   6 14816.5 643.165  14
  11  -1   6 15222.2 650.223  14
 -11  -1  -6 12451.1 392.738  23
 -11  -1  -6 12851.4 514.610  12
  11  -1   6 12600.0 562.564   9
  11   1   6 12962.2 530.891   9
  11  -1   7 28708.9 688.263  26
  11   1   7 30028.5 719.639  26
  11   1   7 34357.1 1072.48  14
  11  -1   7 33731.4 1063.81  14
 -11  -1  -7 29124.1 872.836  12
  11  -1   7 30688.3 959.581   9
  11   1   7 30818.5 909.799   9
 -11   1  -8 26059.7 790.787  27
 -11  -1  -8 25271.4 783.604  27
  11   1   8 26500.9 661.146  26
  11   1   8 30784.8 1018.51  14
  11  -1   8 30680.1 1016.77  14
 -11  -1  -8 25664.5 809.334  12
  11  -1   8 29163.3 925.284   9
  11   1   8 28120.5 859.056   9
  11  -1   8 26375.5 635.069  26
  11   1   9 12846.7 397.999  26
  11  -1   9 14149.0 603.240   9
  11   1   9 13433.8 549.493   9
  11   1  10 2656.80 164.698  26
  11  -1  10 2865.04 271.836   9
  11   1  10 2546.30 239.356   9
  11  -1  11 7305.29 406.579   9
  11   1  11 6812.00 360.933   9
  11  -1  12 157.309 98.9476   9
  11   1  12 207.322 83.8161   9
  11  -1  13 1233.89 150.839   9
  11  -1  14 998.619 115.203   9
  11  -3 -15 7.79549 27.6657  22
 -11   3  15 31.5108 48.8814  17
  11  -3 -14 52.6003 41.6309  22
 -11   3  14 108.148 79.1603  17
 -11  -3  14 55.6145 70.7586  17
  11  -3 -13 93.5973 46.8610  22
 -11   3  13-52.3864 94.3481  17
 -11  -3  13 76.0959 82.8665  17
  11  -3 -12 6285.20 252.959  22
 -11   3  12 6783.65 388.569  17
 -11  -3  12 5825.73 362.439  17
  11  -3 -12 6876.49 278.698  28
 -11  -3  12 6507.03 360.863   4
  11  -3 -11 2559.60 163.762  22
 -11   3  11 2502.67 253.016  17
 -11  -3  11 2530.98 248.710  17
  11   3 -11 2793.45 177.965  28
  11  -3 -11 2678.69 177.119  28
  11  -3 -10 208.269 68.2300  22
 -11   3  10 240.909 106.336  17
 -11  -3  10 299.207 109.813  17
  11   3 -10 243.207 75.6396  28
  11  -3 -10 247.691 73.0196  28
 -11  -3   9 27924.5 755.983  24
  11  -3  -9 26874.1 672.575  22
 -11   3   9 26303.2 859.782  18
 -11  -3   9 24580.5 839.331  18
 -11   3   9 27307.8 894.639  17
 -11  -3   9 26301.0 875.115  17
 -11  -3   8 138.667 62.7858  24
  11  -3  -8 66.9501 60.8640  22
 -11  -3   8 49.5517 79.3051  11
 -11   3   8-30.3683 112.858  18
 -11  -3   8-19.8292 104.512  18
 -11  -3   7 47159.2 1069.38  24
  11  -3  -7 44944.0 995.398  22
  11  -3  -7 44960.9 1001.68  19
  11   3  -7 43841.2 990.617  19
 -11  -3   7 44742.3 1204.98  11
 -11   3   7 46280.4 1216.17  18
 -11  -3   7 44305.3 1199.86  18
  11  -3  -6 5942.32 330.888   7
 -11  -3   6 5808.41 278.919  24
  11  -3  -6 5272.77 242.120  22
 -11  -3   6 4988.62 334.276  11
  11  -3  -6 5446.13 244.628  19
  11   3  -6 5078.13 235.275  19
 -11   3   6 5515.04 338.906  18
 -11  -3   6 5368.63 331.852  18
  11  -3  -5 6803.81 359.597   8
  11  -3  -5 7124.23 366.100   7
 -11  -3   5 7652.64 316.512  24
  11  -3  -5 7387.86 285.468  22
  11   3  -5 6831.32 273.352  19
  11  -3  -5 6840.44 277.409  19
 -11   3   5 7152.52 379.682  18
 -11  -3   5 6814.41 370.463  18
  11  -3  -4 2797.96 231.712   8
  11  -3  -4 2850.89 232.557   7
 -11  -3   4 2987.67 185.905  24
  11  -3  -4 3033.05 176.448  22
 -11  -3   4 2545.27 251.326  12
  11   3  -4 2555.71 160.920  19
  11  -3  -4 2666.86 165.029  19
 -11   3   4 3020.09 237.589  18
 -11  -3   4 2802.82 229.859  18
 -11  -3   3 24146.6 626.622  24
  11  -3  -3 23467.4 599.908  22
 -11  -3   3 23709.5 794.790  12
  11   3  -3 23380.4 594.918  19
  11  -3  -3 23072.3 597.678  19
 -11   3   3 24115.2 751.129  18
 -11  -3   3 22411.4 731.976  18
  11  -3  -3 23920.8 769.421  10
  11  -3  -3 22950.0 735.813   8
  11   3  -2 7838.20 314.431  26
 -11  -3   2 8756.48 320.282  24
 -11  -3   2 8698.16 444.816  12
  11   3  -2 8335.07 304.135  19
  11  -3  -2 8221.11 306.090  19
 -11   3   2 8569.76 408.962  18
 -11  -3   2 8207.65 401.170  18
  11   3  -2 7682.52 374.456  10
  11  -3  -2 8212.74 418.918  10
  11   3  -1 844.697 117.906  26
 -11  -3   1 1108.32 110.503  24
 -11  -3   1 627.229 144.002  12
  11   3  -1 932.294 137.509  10
  11  -3  -1 968.751 155.258  10
 -11   3   1 812.056 137.729  18
 -11  -3   1 759.391 134.719  18
 -11  -3   0 1518.46 126.790  24
 -11  -3   0 1755.28 204.165  12
 -11   3   0 1268.90 166.811  18
 -11  -3   0 1417.60 174.512  18
  11  -3   0 1304.06 181.224  10
 -11  -3  -1 54097.1 1164.32  24
 -11  -3  -1 56489.8 1162.42  23
 -11  -3  -1 57551.5 1389.89  12
  11  -3   1 52273.6 1374.68  10
  11  -3   1 53615.3 1366.56   8
 -11  -3  -2 23438.4 617.246  24
 -11  -3  -2 23720.9 610.785  23
 -11  -3  -2 23848.8 784.020  12
  11  -3   2 22915.6 786.286   8
  11  -3   3 1091.88 181.593   8
 -11  -3  -3 752.669 94.5092  23
 -11  -3  -3 794.070 150.323  12
  11   3   4 12378.9 540.419  14
  11  -3   4 13554.8 560.754  14
 -11  -3  -4 12172.8 405.614  23
 -11  -3  -4 12657.1 540.001  12
  11  -3   4 12824.8 403.499  20
  11  -3   4 12245.6 569.498   8
  11   3   5 26455.3 857.617  14
  11  -3   5 27023.7 861.438  14
 -11  -3  -5 23848.2 646.016  23
 -11  -3  -5 25549.3 822.696  12
  11  -3   5 25592.1 650.807  20
  11  -3   5 24780.6 845.667   9
  11   3   6 3747.03 307.762  14
  11  -3   6 4207.71 322.372  14
 -11  -3  -6 3221.39 195.236  23
 -11  -3  -6 3211.80 273.213  12
  11  -3   6 3443.46 304.669   9
 -11   3  -7 1343.00 156.158  27
 -11  -3  -7 1111.86 141.767  27
  11   3   7 1505.82 204.644  14
  11  -3   7 1199.74 185.227  14
 -11  -3  -7 1172.01 123.354  23
 -11  -3  -7 1185.60 173.609  12
  11  -3   7 1454.31 211.767   9
  11  -3   8 2515.20 269.776   9
  11  -3   9 3459.14 310.502   9
  11   3  10 718.962 97.4237  26
  11  -3  10 722.464 160.519   9
  11   3  11 725.302 92.3358  26
  11  -3  11 800.356 157.276   9
  11  -3  12 1731.37 192.261   9
  11  -3  12 1765.47 189.508   8
 -11  -3 -13 473.031 64.1931  15
  11  -3  13 662.282 116.004   9
  11  -3  14 5031.61 235.377   9
  11  -5 -15 168.969 28.8866  22
 -11  -5  14 2442.75 148.607   4
  11  -5 -14 2721.64 118.102  22
 -11  -5  13 111.347 58.8262   4
  11  -5 -13 68.2149 39.7960  22
  11  -5 -13 53.9742 45.6533   5
 -11  -5  12 66.0725 63.1104   4
  11  -5 -12 41.8292 42.5253  22
  11  -5 -11 546.559 82.1318  22
  11  -5 -10 1397.97 125.543  22
 -11  -5   9 180.713 100.056  11
 -11  -5   8 5257.23 367.664  11
 -11  -5   7 387.294 126.983  11
 -11  -5   6 4786.18 302.354   1
 -11  -5   6 5379.22 276.421  24
  11  -5  -6 4991.47 244.533  22
 -11  -5   5 45972.8 1072.51  24
  11  -5  -5 44920.8 1018.48  22
  11  -5  -5 46796.1 1011.75  21
  11  -5  -4 1775.61 196.864   8
  11  -5  -4 1683.90 177.649   7
  11  -5  -4 1334.60 129.405  22
  11  -5  -4 1668.24 140.310  21
  11  -5  -3 13602.0 539.756   8
  11   5  -3 13144.7 443.204  26
  11  -5  -3 14080.5 506.722   7
  11  -5  -3 12209.0 408.693  22
  11  -5  -3 12234.3 400.586  21
 -11  -5   3 12219.3 592.140  12
  11  -5  -2 4698.36 313.523   8
  11   5  -2 4390.59 248.489  26
  11  -5  -2 4804.50 282.085   7
 -11  -5   2 4565.89 238.356  23
  11  -5  -2 4303.51 224.694  21
 -11  -5   2 4124.95 346.783  12
  11  -5  -2 5048.65 231.987  20
  11   5  -1 14356.2 459.497  26
 -11  -5   1 12148.1 435.497  24
  11  -5  -1 14922.0 516.788   7
 -11  -5   1 12825.1 432.640  23
  11  -5  -1 13709.8 427.201  21
 -11  -5   1 12784.6 603.406  12
  11  -5  -1 14138.5 423.182  20
  11  -5  -1 13160.0 545.085   8
  11   5   0 10503.2 383.085  26
 -11  -5   0 9522.92 371.986  24
 -11  -5   0 9636.19 363.656  23
  11  -5   0 10048.9 358.297  21
 -11  -5   0 10048.5 523.346  12
  11  -5   0 10381.2 352.099  20
  11  -5   0 10393.5 468.484  10
  11  -5   0 9808.88 467.963   8
  11   5   1 33587.7 807.620  26
 -11  -5  -1 30352.1 805.138  24
 -11  -5  -1 31360.8 1004.67  12
  11  -5   1 34016.7 776.852  20
  11  -5   1 31831.7 927.440  10
  11  -5   1 32117.3 962.143   8
  11  -5   2 570.374 139.066   8
  11   5   2 606.355 109.044  26
  11  -5   2 746.819 102.400  20
 -11  -5  -2 657.129 151.092  12
 -11  -5  -2 482.729 113.058   2
  11  -5   2 568.157 124.184  10
  11   5   3 23385.8 624.655  26
 -11  -5  -3 21410.2 802.753  12
  11  -5   3 23850.6 616.101  20
  11  -5   3 23392.3 760.366  10
  11  -5   3 23365.5 794.996   8
  11   5   4 19911.3 549.736  26
 -11  -5  -4 18572.3 555.678  23
 -11  -5  -4 17495.4 711.744  12
  11  -5   4 19111.9 717.417   9
  11  -5   4 19597.9 722.287   8
  11   5   5 1243.00 131.424  26
  11  -5   5 1180.67 186.267   9
  11  -5   5 1374.21 198.684   8
  11  -5   6 129.471 106.778   8
  11   5   6 46.6610 68.6829  26
  11  -5   6 131.194 106.099   9
  11   5   7 1796.35 146.693  26
  11  -5   7 1743.48 219.019   9
  11  -5   7 1917.42 222.518   8
  11  -5   8-9.83009 88.4597   8
  11   5   8 32.4105 60.9035  26
  11  -5   8 20.9209 93.0311   9
 -11  -5  -9-31.4064 57.5220  15
  11   5   9 3.60845 57.5363  26
  11  -5   9 19.5126 85.7294   9
  11   5  10 7794.76 256.002  26
  11  -5  10 9171.91 424.807   9
  11   5  11 2047.79 116.612  26
  11  -5  11 2310.19 203.174   9
  11  -5  12 266.029 80.8466   9
 -11  -7  12 3488.56 200.659   4
  11   7 -12 3111.88 128.666  26
  11  -7 -12 3446.75 130.288  22
  11   7 -11 73.1159 51.1843  26
 -11  -7  11-13.6120 51.1588   4
  11  -7 -11 22.7149 35.9969  22
  11   7 -10 6504.91 237.248  26
  11  -7 -10 6617.08 232.236  22
 -11  -7  10 7079.63 363.445   4
  11   7  -9 1254.57 115.491  26
  11  -7  -9 1317.87 107.878  22
 -11  -7   8 1597.97 161.947   1
  11   7  -8 1533.62 130.857  26
  11  -7  -8 1641.54 123.306  22
 -11  -7   8 1552.80 195.767  11
  11   7  -7 983.807 116.289  26
  11  -7  -7 1053.64 107.461  22
 -11  -7   7 1268.52 189.327  11
 -11  -7   7 1157.55 151.599   1
  11   7  -6-13.9612 69.6667  26
 -11  -7   6 8.49502 65.9464   1
 -11  -7   6 11.6242 82.8891  11
 -11  -7   5 3610.66 271.566   1
  11   7  -5 3760.64 213.426  26
 -11  -7   5 3616.91 319.392  11
  11   7  -4 7916.41 318.496  26
  11  -7  -4 7869.86 288.810  21
 -11  -7   4 8145.53 478.518  11
  11   7  -3 6366.90 284.428  26
  11  -7  -3 6205.61 255.598  21
  11   7  -2 19.8073 87.8193  26
 -11  -7   2 87.3347 110.769   2
  11   7  -1 3532.91 208.949  26
 -11  -7   1 3605.56 256.138   2
  11   7   0 394.869 93.5345  26
  11  -7   0 546.028 114.347   8
 -11  -7   0 375.474 119.403   2
  11  -7   1 2030.59 188.996   8
  11   7   1 1771.67 147.107  26
 -11  -7  -1 1758.43 178.752   2
  11   7   2 106.654 68.4837  26
 -11  -7  -2 141.899 94.9410   2
 -11  -7  -3 4562.65 264.558   2
  11   7   3 4368.61 214.487  26
 -11  -7  -4 1682.83 167.630   2
  11   7   4 1777.74 136.021  26
  11   7   5 5942.00 238.554  26
 -11  -7  -5 6172.73 293.236   2
  11   7   6 1642.01 120.954  26
 -11  -7  -6 1448.45 146.999   2
  11   7   7 966.620 90.9103  26
 -11  -7  -7 839.202 112.829   2
  11   7   8 4313.35 163.867  26
 -11  -7  -8 3928.45 202.068   2
  11   7   9 480.771 55.3853  26
 -11  -7  -9 416.830 74.5027   2
 -11  -9   8 1824.91 146.827   4
 -11  -9   7 1136.52 110.173   1
 -11  -9   7 1190.51 132.753  11
 -11  -9   7 1034.55 122.904   4
 -11  -9   6 2762.54 211.976  11
 -11  -9   6 2250.00 171.003   1
 -11  -9   5 846.755 136.414  11
 -11  -9   5 588.048 105.358   1
 -11  -9   4 202.556 83.9733   1
 -11  -9   3 645.867 118.988   1
 -11  -9   2 18.2854 76.3227  11
 -11  -9   2 80.9483 75.5766   1
 -11  -9   1 348.508 109.877  11
 -11  -9   0 4621.78 249.906   2
 -11  -9   0 4522.38 306.910  11
 -11  -9  -1 1541.00 154.523   2
 -11  -9  -2-29.0114 75.3656   2
 -11  -9  -3 9475.50 338.116   2
 -11  -9  -4 1913.46 144.779   2
 -11  -9  -5 1086.53 104.660   2
 -12   0  16 788.646 97.6085  17
 -12   0  15-6.85130 65.1398  17
 -12   0  14 5529.43 328.820  17
 -12   0  13 20.1266 76.8905  17
  12   0 -13 4.61374 50.6520  28
 -12   0  12 3796.46 307.912  17
  12   0 -12 4021.13 220.701  28
 -12   0  11-11.8488 89.0605  17
  12   0 -11 11.1322 61.1074  28
 -12   0  10 9742.08 525.124  17
  12   0 -10 10938.3 398.826  28
  12   0  -9 125.831 100.043   7
  12   0  -9 86.1626 50.1134  22
 -12   0   9-22.7903 73.3511  18
  12   0  -9 11.6440 70.1121  28
  12   0  -8 50502.2 1219.05   7
  12   0  -8 48899.2 1039.37  22
  12   0  -7 15.9118 84.5707   7
  12   0  -7-11.6844 44.3988  22
  12   0  -7 69.9832 52.2389  19
 -12   0   7 32.5424 74.4308  18
  12   0  -6 17715.9 618.930   7
  12   0  -6 16909.1 466.803  22
  12   0  -6 18088.3 520.753  19
 -12   0   6 18818.5 690.675  18
  12   0  -5 21.0252 60.8298   8
 -12   0   5 24.1050 37.4287  24
  12   0  -5 15.0639 44.6601  19
 -12   0   5 109.677 74.9457  18
  12   0  -5 36.6768 79.5833  10
 -12   0   4 6794.72 270.790  24
  12   0  -4 6392.41 274.422  19
 -12   0   4 7514.47 405.360  18
  12   0  -4 6495.55 373.135  10
  12   0  -4 6302.72 327.656   8
  12   0  -3-44.8645 73.9963   8
  12   0  -3-41.1124 68.2378  26
 -12   0   3-8.19955 30.8181  24
  12   0  -3-34.0342 59.3050  19
 -12   0   3-38.7169 79.6981  18
  12   0  -3 46.7342 76.9614  10
 -12   0   2 19913.1 516.680  24
  12   0  -2 19825.1 514.755  21
  12   0  -2 20913.3 568.942  19
 -12   0   2 21902.2 726.902  18
  12   0  -2 20993.6 725.209  10
  12   0  -2 20711.1 666.960   8
 -12   0   1-3.67804 28.5538  24
 -12   0   1-9.40479 74.1414  18
  12   0  -1 90.2946 87.0769  10
  12   0   0 5557.27 233.171  26
 -12   0   0 5662.33 221.157  24
  12   0   0 6012.93 240.601  21
  12   0   0 5275.43 326.863   8
  12   0   1-9.13767 76.2761   8
  12   0   1 3.69838 48.9447  26
 -12   0  -1 3.68033 30.7215  23
  12   0   1 24.2675 45.0919  21
  12   0   2 8054.20 289.930  26
 -12   0  -2 8573.19 288.291  23
  12   0   2 9114.42 307.134  20
  12   0   2 8031.23 424.862   8
  12   0   3 45.5953 51.6197  26
  12   0   3-107.046 115.670  14
 -12   0  -3 26.1657 31.6237  23
  12   0   3 51.1776 50.1015  20
  12   0   3 45.0973 75.2904   9
  12   0   4 3886.57 195.416  26
  12   0   4 4548.63 338.479  14
  12   0   4 4246.98 203.608  20
  12   0   4 3914.20 290.659   9
  12   0   5 19.6528 56.3182  26
  12   0   5 24.3420 95.9502  14
  12   0   5 86.9352 55.6665  20
  12   0   5-9.85052 95.5886   9
  12   0   6 42666.3 944.873  26
  12   0   6 45292.7 1210.74   9
  12   0   7 19.8828 61.4979  26
  12   0   7 13.2996 79.5549  14
  12   0   7-51.8809 94.4530   9
  12   0   8 108.074 61.1307  26
  12   0   8 238.505 109.332   9
  12   0   9-7.38065 54.3085  26
  12   0   9-20.0784 89.2846   9
  12   0  10 308.433 72.7921  26
  12   0  10 475.145 126.057   9
  12   0  11-8.21745 75.6477   9
  12   0  12 167.328 84.7286   9
  12   0  13-4.74143 47.3695   9
 -12   2  15 1035.46 120.792  17
 -12  -2  15 885.734 109.799  17
  12  -2 -14 13.3326 29.5658  22
 -12   2  14 7.62683 65.3626  17
 -12  -2  14 7.34240 56.9989  17
  12  -2 -13 2232.83 127.992  22
 -12   2  13 2720.85 238.333  17
 -12  -2  13 2504.56 224.632  17
  12  -2 -12 3.55423 38.4059  22
 -12   2  12 10.3821 81.8451  17
 -12  -2  12-70.3825 93.5832  17
  12  -2 -11 2003.68 139.413  22
 -12   2  11 2231.02 240.772  17
 -12  -2  11 1913.73 221.436  17
  12  -2 -10 20509.6 548.557  22
 -12   2  10 21427.3 791.205  17
 -12  -2  10 21999.3 788.169  17
  12   2  -9 6473.53 314.203   7
  12  -2  -9 8002.86 387.308   7
  12  -2  -9 7037.00 283.304  22
 -12   2   9 7666.64 438.056  18
 -12  -2   9 7356.70 425.070  18
 -12   2   9 7451.27 447.892  17
 -12  -2   9 7281.86 440.670  17
  12   2  -8 21198.2 654.248   7
 -12  -2   8 23927.3 672.152  24
  12  -2  -8 23606.1 729.261   7
  12  -2  -8 22569.4 589.481  22
  12  -2  -8 21580.9 610.201  19
  12   2  -8 21577.2 606.299  19
 -12   2   8 23839.0 822.963  18
 -12  -2   8 22793.2 794.136  18
  12   2  -7 38555.7 1022.70   7
  12  -2  -7 44748.3 1109.40   7
 -12  -2   7 45215.8 1022.36  24
  12  -2  -7 41308.4 929.700  22
  12  -2  -7 40203.9 952.147  19
  12   2  -7 40567.8 949.653  19
 -12   2   7 42981.0 1186.35  18
 -12  -2   7 42835.0 1179.67  18
  12  -2  -6 52799.6 1278.56   7
 -12  -2   6 54922.3 1180.02  24
  12  -2  -6 51880.8 1105.44  22
  12  -2  -6 49817.2 1121.80  19
  12   2  -6 50325.6 1119.68  19
 -12   2   6 52585.0 1353.33  18
 -12  -2   6 51148.0 1338.28  18
  12  -2  -5 624.574 125.588   8
 -12  -2   5 785.571 103.231  24
  12  -2  -5 845.269 102.660  22
  12   2  -5 697.265 97.1001  19
  12  -2  -5 771.678 102.159  19
 -12   2   5 870.608 148.446  18
 -12  -2   5 659.912 131.098  18
  12  -2  -4 33.2700 74.8484   8
 -12  -2   4 15.8714 36.3024  24
  12  -2  -4-4.52410 46.0445  22
  12   2  -4 29.0506 45.0659  19
  12  -2  -4-9.81074 46.6398  19
 -12   2   4 98.0149 77.2690  18
 -12  -2   4 123.466 73.7285  18
  12   2  -4 49.7657 65.3873  10
  12  -2  -3 180.451 89.0589   8
  12   2  -3 106.092 68.8014  26
 -12  -2   3 175.953 53.4898  24
  12  -2  -3 68.5880 57.6862  21
 -12  -2   3 150.508 97.3936  12
  12   2  -3 112.767 55.1233  19
  12  -2  -3 143.792 58.1835  19
 -12   2   3 126.849 76.9578  18
 -12  -2   3 151.153 82.0266  18
  12   2  -3 316.467 98.2315  10
  12   2  -2 2894.30 186.906  26
 -12  -2   2 3486.34 190.980  24
 -12  -2   2 2616.70 254.082  12
  12  -2  -2 2955.59 174.357  21
  12   2  -2 3089.19 187.630  19
  12  -2  -2 3132.21 188.958  19
 -12   2   2 3073.33 260.735  18
 -12  -2   2 3000.96 256.050  18
  12   2  -2 2976.61 248.004  10
  12  -2  -2 2838.62 259.190  10
  12  -2  -2 3149.17 254.891   8
  12  -2  -1-9.21342 79.9655   8
  12   2  -1-50.2995 90.7185  26
 -12  -2   1 42.6908 37.3939  24
  12  -2  -1-34.5410 67.0349  21
 -12  -2   1-58.1607 132.357  12
 -12   2   1-9.49426 95.7435  18
 -12  -2   1-27.5375 91.7049  18
  12   2  -1 94.7393 81.1921  10
  12  -2  -1 30.6247 79.2460  10
  12   2   0 18022.5 514.146  26
 -12  -2   0 18799.0 513.079  24
 -12  -2   0 17991.9 664.205  12
  12  -2   0 18522.3 506.400  21
 -12   2   0 19148.9 678.217  18
 -12  -2   0 17747.2 658.565  18
  12  -2   0 16647.3 671.749  10
  12  -2   0 18341.0 669.945   8
  12  -2   1 734.104 153.238   8
  12   2   1 816.886 109.429  26
 -12  -2  -1 927.936 99.8849  24
 -12  -2  -1 933.906 101.257  23
  12  -2   1 1090.35 112.976  21
 -12  -2  -1 845.966 152.346  12
  12   2   1 1188.01 154.128   8
  12   2   2 161.831 81.0198   8
  12  -2   2 125.791 103.765   8
  12   2   2 172.577 71.1043  26
 -12  -2  -2 138.980 55.1150  23
 -12  -2  -2 95.0546 88.5076  12
  12  -2   2 183.028 69.0141  20
  12  -2   2 148.282 97.8579   9
  12   2   3 7043.39 284.221  26
 -12  -2  -3 6503.59 271.964  23
 -12  -2  -3 6747.88 389.428  12
  12  -2   3 6578.91 272.091  20
  12  -2   3 6618.61 394.328   9
  12  -2   3 6786.66 413.612   8
  12   2   4 21013.4 565.427  26
  12   2   4 22398.0 784.421  14
  12  -2   4 21813.3 775.154  14
 -12  -2  -4 20624.0 564.896  23
 -12  -2  -4 19824.2 717.000  12
  12  -2   4 20715.2 561.629  20
  12  -2   4 20830.1 756.911   9
  12  -2   4 21862.8 792.344   8
  12   2   5 8261.65 317.410  26
  12   2   5 8844.26 480.085  14
  12  -2   5 9122.45 483.760  14
 -12  -2  -5 7905.44 310.305  23
 -12  -2  -5 7811.36 422.667  12
  12  -2   5 8517.68 320.821  20
  12  -2   5 8756.70 471.396   9
  12   2   6 6278.21 267.936  26
  12   2   6 6832.48 427.351  14
  12  -2   6 6499.81 419.236  14
 -12  -2  -6 6021.47 268.203  23
 -12  -2  -6 6102.57 369.262  12
  12  -2   6 6481.79 409.432   9
  12   2   7 2313.27 164.296  26
  12  -2   7 2880.42 280.540   9
  12   2   8 194.023 74.9276  26
  12  -2   8 262.827 129.364   9
  12   2   9 517.578 89.1822  26
  12  -2   9 461.637 140.943   9
  12   2  10 952.423 103.095  26
  12  -2  10 1158.66 178.326   9
  12   2  11 2258.53 140.437  26
  12  -2  11 2740.99 244.016   9
  12  -2  12-24.1286 81.8550   8
  12  -2  12-7.43447 72.8601   9
  12  -2  13 282.485 82.5102   8
  12  -2  13 305.953 80.2177   9
  12  -4 -15 926.674 57.7904  21
  12  -4 -14 1629.57 92.1514  22
  12  -4 -13 1692.73 109.033  22
  12  -4 -12 879.856 91.4753  22
 -12   4  12 859.027 124.665  17
 -12  -4  12 992.213 136.600   4
  12  -4 -11 2053.73 139.620  22
 -12   4  11 1774.66 188.839  17
  12  -4 -10 796.074 99.3809  22
 -12   4  10 870.021 147.795  17
 -12  -4  10 809.629 138.816  17
  12  -4  -9 19660.7 550.539  22
 -12   4   9 20589.1 716.527  17
 -12  -4   9 20082.1 706.021  17
  12  -4  -8 12341.6 407.294  22
 -12  -4   8 13694.8 577.937  11
 -12   4   8 12554.8 544.382  17
 -12  -4   8 12125.2 535.379  17
  12  -4  -7 3426.29 198.986  22
 -12  -4   7 2966.60 272.230  11
 -12  -4   6 603.183 99.8120  24
  12  -4  -6 690.687 140.573   7
  12  -4  -6 603.143 95.9234  22
  12  -4  -6 589.577 87.1275  19
 -12  -4   6 745.601 151.598  11
 -12  -4   6 728.698 130.553  18
 -12  -4   5 2194.41 172.875  24
  12  -4  -5 2023.65 200.776   7
  12  -4  -5 2068.05 154.462  21
  12  -4  -5 1799.85 146.170  19
 -12  -4   5 2035.10 206.877  18
 -12  -4   4 14870.9 486.285  24
  12  -4  -4 15158.7 562.143   7
  12  -4  -4 14561.4 445.465  21
  12  -4  -4 13952.2 440.368  19
 -12  -4   4 13727.2 551.328  18
  12  -4  -3 672.242 143.492   8
 -12  -4   3 580.529 96.5220  24
  12  -4  -3 579.464 129.456   7
  12  -4  -3 406.038 90.5386  21
 -12  -4   3 603.010 166.555  12
 -12  -4   3 430.894 104.138  18
  12  -4  -2 2420.57 218.375   7
 -12  -4   2 2392.08 176.204  24
  12  -4  -2 2550.84 173.942  21
 -12  -4   2 2181.96 263.003  12
 -12   4   2 2101.24 212.948  18
 -12  -4   2 1955.74 207.060  18
  12  -4  -2 2406.03 236.677  10
  12  -4  -2 2471.27 236.961   8
  12  -4  -1 6225.59 345.041   7
 -12  -4   1 6303.34 289.507  24
 -12  -4   1 6652.79 290.202  23
  12  -4  -1 6250.53 273.993  21
 -12  -4   1 5548.30 394.840  12
 -12   4   1 5827.42 344.481  18
 -12  -4   1 5883.64 346.075  18
  12  -4  -1 6532.24 385.573  10
  12  -4  -1 6130.45 373.364   8
  12   4   0 10775.4 392.745  26
 -12  -4   0 10289.5 386.459  24
 -12  -4   0 11066.6 388.553  23
 -12  -4   0 10551.6 534.330  12
  12  -4   0 11020.6 379.623  21
  12  -4   0 11667.6 384.584  20
 -12   4   0 10663.8 477.199  18
 -12  -4   0 9531.72 450.621  18
  12  -4   0 11356.0 518.432  10
  12  -4   0 10268.6 498.749   8
  12  -4   1 364.697 127.392   8
  12   4   1 626.999 112.118  26
 -12  -4  -1 533.749 93.2619  24
 -12  -4  -1 486.536 83.6531  23
 -12  -4  -1 601.888 148.102  12
  12  -4   1 593.842 99.1069  20
 -12  -4  -1 368.137 102.117  18
  12  -4   1 629.031 143.184  10
  12   4   2 17897.7 518.565  26
 -12  -4  -2 16379.9 507.000  23
 -12  -4  -2 16040.8 664.678  12
  12  -4   2 17225.5 496.976  20
 -12  -4  -2 15211.6 587.459  18
  12  -4   2 16982.1 666.101  10
  12  -4   2 17609.7 682.738   8
  12   4   3 21037.1 582.293  26
 -12  -4  -3 19824.0 581.546  23
 -12  -4  -3 20332.7 763.790  12
  12  -4   3 21124.9 574.152  20
  12  -4   3 20194.9 751.706  10
  12  -4   3 21761.3 779.460   8
  12  -4   4 996.840 186.828   8
  12   4   4 1014.27 125.766  26
 -12  -4  -4 995.415 115.736  23
 -12  -4  -4 1087.34 182.814  12
  12  -4   4 1027.90 178.996  10
  12  -4   4 992.903 178.043   9
  12   4   5 4963.65 248.684  26
  12  -4   5 5024.67 359.816  10
  12  -4   5 5433.81 376.210   9
  12  -4   5 5489.11 382.292   8
  12  -4   6 174.883 114.311   8
  12   4   6 217.459 79.5278  26
  12   4   7 2964.67 185.351  26
  12  -4   7 3272.26 295.528   8
  12  -4   8 324.647 125.201   8
  12   4   8 218.004 72.8436  26
  12   4   9 1403.86 122.446  26
  12  -4   9 1606.72 199.401   8
  12  -4  10 194.637 96.4854   8
  12   4  10 85.1549 58.4212  26
  12   4  11 593.470 73.1175  26
  12   6 -13 1316.40 81.4152  26
 -12  -6  12 450.796 85.3993   4
 -12  -6  11 4524.79 277.363   4
  12  -6 -10 80.0666 44.4132  21
  12  -6  -9 31.2627 46.1364  22
  12  -6  -9 47.8411 45.9517  21
 -12  -6   9 26.3361 71.2743  11
  12  -6  -8 1704.52 134.012  22
  12  -6  -8 1963.46 134.001  21
 -12  -6   8 2002.24 218.974  11
  12   6  -7 436.474 99.0906  26
  12  -6  -7 556.910 87.8055  22
  12  -6  -7 483.455 79.7826  21
 -12  -6   7 643.616 139.004  11
  12   6  -6 2306.37 177.264  26
  12  -6  -6 2238.57 158.444  22
  12  -6  -6 2537.10 161.437  21
 -12  -6   6 2634.43 261.917  11
  12   6  -5 12433.1 421.753  26
  12  -6  -5 12573.9 394.787  21
 -12  -6   5 12028.5 579.453  11
 -12  -6   5 11289.0 483.676   1
  12   6  -4 42779.7 980.879  26
  12  -6  -4 42139.1 944.736  21
  12   6  -3 1030.38 141.490  26
  12  -6  -3 1162.63 127.440  21
  12  -6  -3 1265.17 119.601  20
  12  -6  -2 37477.2 1020.03   8
  12   6  -2 39324.4 913.001  26
  12  -6  -2 37700.2 875.432  21
  12  -6  -2 38133.9 849.920  20
  12  -6  -1 15184.3 578.334   8
  12   6  -1 15705.6 493.431  26
  12  -6  -1 15833.2 454.018  20
  12  -6   0 14139.0 548.770   8
  12   6   0 12727.8 434.693  26
  12  -6   0 13293.7 411.216  20
  12   6   1 1454.71 145.484  26
  12  -6   1 1473.21 136.819  20
  12  -6   1 1452.71 184.176   8
  12   6   2 1034.78 123.930  26
  12  -6   2 1089.05 162.398   8
  12  -6   3 279.583 103.737   8
  12   6   3 390.960 89.3187  26
 -12  -6  -3 432.629 103.234   2
  12   6   4 1074.20 117.138  26
  12  -6   4 1293.55 174.084   8
 -12  -6  -4 971.943 127.799   2
  12  -6   5 755.439 134.749   8
  12   6   5 508.900 89.4910  26
 -12  -6  -5 719.769 110.364   2
  12   6   6 3099.96 172.537  26
 -12  -6  -6 2457.19 176.616   2
  12   6   7 3704.62 177.455  26
 -12  -6  -7 2866.56 180.100   2
  12   6   8 1563.07 112.645  26
 -12  -6  -8 1378.89 120.582   2
  12   6   9 1768.50 107.192  26
  12   6  10 1845.53 95.7318  26
 -12  -8  10 98.5310 44.7752   4
  12   8  -9 97.1626 41.1393  26
  12   8  -8 30.5139 40.4920  26
  12   8  -7 340.341 63.7945  26
 -12  -8   7 389.466 99.5526  11
 -12  -8   7 228.120 68.5873   1
  12   8  -6 1774.88 121.710  26
 -12  -8   6 2238.43 212.502  11
 -12  -8   6 1904.84 164.692   1
  12   8  -5 518.375 81.0269  26
 -12  -8   5 372.440 88.9758   1
 -12  -8   5 461.967 122.295  11
 -12  -8   4 573.259 113.939   1
  12   8  -4 585.935 84.3543  26
 -12  -8   4 513.700 126.082  11
  12   8  -3 274.584 72.7968  26
 -12  -8   3 459.959 127.888  11
 -12  -8   3 245.114 95.8958   1
  12   8  -2 4008.49 189.881  26
  12   8  -1 595.867 87.9845  26
  12   8   0 96.4891 58.5062  26
 -12  -8   0 165.012 88.3722   2
  12   8   1 233.656 64.0680  26
 -12  -8  -1 211.394 89.4949   2
  12   8   2 2138.86 128.995  26
 -12  -8  -2 2050.85 165.836   2
  12   8   3 4583.04 179.809  26
 -12  -8  -3 4315.42 226.810   2
  12   8   4 2117.48 115.096  26
 -12  -8  -4 1915.27 147.545   2
  12   8   5 17288.0 388.909  26
 -12  -8  -5 16329.7 450.407   2
  12   8   6 775.174 60.7660  26
 -12  -8  -6 726.359 84.6931   2
 -13   1  15 7306.21 306.801  17
 -13  -1  15 6383.00 286.149  17
 -13   1  14 3147.01 230.619  17
 -13  -1  14 2835.83 216.661  17
 -13   1  13 729.817 137.690  17
 -13  -1  13 782.970 135.143  17
 -13   1  12-30.6737 85.3508  17
 -13  -1  12-40.0233 85.7527  17
  13  -1 -11 2124.22 132.044  22
 -13   1  11 2402.43 247.434  17
 -13  -1  11 2495.87 253.472  17
  13  -1 -10 2778.61 159.302  22
 -13   1  10 2498.97 270.669  17
 -13  -1  10 3168.26 290.489  17
  13   1  -9 2666.84 211.598   7
  13  -1  -9 2973.13 236.784   7
  13  -1  -9 2438.02 156.738  22
  13   1  -8 82.4363 80.9841   7
  13  -1  -8 257.340 108.695   7
  13  -1  -8 30.0717 46.0531  22
 -13   1   8 11.8470 79.6511  18
 -13  -1   8 34.5985 74.2387  18
  13   1  -7 27405.2 812.625   7
  13  -1  -7 28806.8 843.763   7
 -13  -1   7 27866.5 740.698  24
  13  -1  -7 28060.6 677.423  22
  13   1  -7 26093.5 702.493  19
  13  -1  -7 26186.3 705.439  19
 -13   1   7 28298.1 925.999  18
 -13  -1   7 27873.4 921.984  18
  13   1  -6 7620.91 393.238   7
  13  -1  -6 7552.53 401.583   7
 -13  -1   6 8186.89 335.947  24
  13   1  -6 7352.85 311.945  19
  13  -1  -6 6960.30 304.998  19
 -13   1   6 8338.12 455.546  18
 -13  -1   6 7931.70 445.825  18
  13  -1  -5 233.881 90.6512   8
  13   1  -5 243.027 80.1835   8
 -13  -1   5 224.380 66.3023  24
  13  -1  -5 150.730 111.565   7
  13   1  -5 162.575 52.2470  21
  13   1  -5 247.991 69.4799  19
  13  -1  -5 168.094 63.6627  19
 -13   1   5 252.558 100.011  18
 -13  -1   5 107.657 84.9329  18
  13   1  -4 886.183 128.257   8
  13   1  -4 669.348 102.583  26
  13  -1  -4 678.856 128.796   8
 -13  -1   4 755.299 97.3955  24
  13   1  -4 789.566 88.0151  21
  13  -1  -4 954.854 104.955  21
  13   1  -4 813.606 108.929  19
  13  -1  -4 845.120 110.753  19
 -13   1   4 942.989 160.781  18
 -13  -1   4 935.043 158.981  18
  13   1  -4 857.689 147.432  10
  13  -1  -4 749.918 147.139  10
  13  -1  -3 604.365 128.156   8
  13   1  -3 673.648 118.456   8
  13   1  -3 500.889 93.3997  26
 -13  -1   3 632.858 86.9238  24
  13   1  -3 481.871 75.1627  21
  13  -1  -3 557.271 89.8620  21
  13   1  -3 654.918 101.248  19
  13  -1  -3 552.563 94.0103  19
 -13   1   3 729.055 146.644  18
 -13  -1   3 714.646 140.747  18
  13   1  -3 630.427 132.127  10
  13  -1  -3 646.140 144.778  10
  13  -1  -2 645.819 131.715   8
  13   1  -2 620.958 118.360   8
  13   1  -2 436.649 93.0176  26
 -13  -1   2 561.511 81.2596  24
  13   1  -2 365.895 70.3587  21
  13  -1  -2 370.647 81.5676  21
 -13  -1   2 262.087 130.569  12
  13   1  -2 542.181 93.8880  19
  13  -1  -2 399.472 81.2657  19
 -13   1   2 235.542 115.920  18
 -13  -1   2 356.812 119.852  18
  13   1  -2 378.425 118.491  10
  13  -1  -2 559.480 145.602  10
  13   1  -1 1305.78 134.068  26
 -13  -1   1 1602.40 129.409  24
  13   1  -1 1422.23 118.167  21
  13  -1  -1 1450.60 133.195  21
 -13  -1   1 1375.29 198.568  12
 -13   1   1 1480.84 200.362  18
 -13  -1   1 1430.74 199.580  18
  13   1  -1 1364.07 192.980  10
  13  -1  -1 1528.01 209.065  10
  13   1  -1 1551.37 177.505   8
  13  -1  -1 1595.36 196.867   8
  13   1   0 49763.4 1071.03  26
 -13  -1   0 46919.0 1054.33  24
 -13  -1   0 51672.7 1082.01  23
  13  -1   0 50616.9 1076.36  21
 -13  -1   0 49169.9 1266.77  12
 -13   1   0 50883.9 1341.19  18
 -13  -1   0 49676.5 1322.27  18
  13  -1   0 52647.8 1381.22  10
  13   1   0 50371.5 1255.10   8
  13  -1   0 48301.1 1294.53   8
  13   1   1 847.626 148.364   8
  13  -1   1 618.028 145.584   8
  13   1   1 648.250 98.8816  26
 -13  -1  -1 652.506 85.0100  24
 -13  -1  -1 589.966 83.0956  23
 -13  -1  -1 613.216 132.771  12
  13   1   2-68.9327 91.6553   8
  13  -1   2 54.6809 97.2617   8
  13   1   2-13.0829 59.2447  26
 -13  -1  -2 9.12847 35.9814  23
 -13  -1  -2-45.8609 83.4931  12
  13   1   2 58.4930 53.7806  20
  13  -1   2 44.4380 56.2232  20
  13   1   3 1588.96 137.029  26
 -13  -1  -3 1559.47 129.067  23
  13   1   3 1811.91 132.048  20
  13  -1   3 1873.49 147.215  20
  13   1   3 1748.46 211.379   8
  13  -1   3 1745.27 220.474   8
  13   1   4 2635.84 169.620  26
  13   1   4 2749.40 161.920  20
  13  -1   4 2817.02 177.161  20
  13  -1   4 2860.18 270.830   9
  13  -1   4 2752.23 281.531   8
  13  -1   5 19601.7 508.213  26
  13   1   5 20372.7 548.751  26
  13   1   5 21430.9 805.334  14
  13  -1   5 22812.3 826.764  14
  13  -1   5 21648.6 566.480  20
  13  -1   5 22010.7 779.849   9
  13  -1   5 21586.2 814.932   8
  13  -1   6 10245.6 324.004  26
  13   1   6 11101.2 363.009  26
  13  -1   6 11795.9 548.228   9
  13   1   6 11718.3 504.155   9
  13   1   7 7652.43 291.430  26
  13  -1   7 8722.57 467.857   9
  13   1   7 8411.15 418.470   9
  13  -1   8 43417.9 1168.44   9
  13   1   8 41278.7 1078.96   9
  13  -1   9 14280.7 574.841   9
  13   1   9 13698.6 511.688   9
  13   1  10 2207.49 135.743  26
  13  -1  10 2509.23 231.484   9
  13  -1  11 2615.20 216.227   9
  13  -1  12 242.172 75.8352   9
  13   1  13 832.827 106.437   8
  13  -3 -15 3212.40 111.292  21
 -13   3  14 1025.79 110.638  17
  13  -3 -13 1242.01 89.2827  22
 -13   3  13 1629.12 158.218  17
  13  -3 -12 359.301 61.0540  22
 -13   3  12 340.166 95.7880  17
 -13  -3  12 318.511 95.5308  17
  13  -3 -11 101.179 50.9376  22
 -13   3  11 64.9286 76.3926  17
 -13  -3  11 160.835 91.7761  17
  13  -3 -10 343.223 71.7568  22
 -13   3  10 396.077 118.407  17
 -13  -3  10 333.459 111.144  17
  13  -3  -9 12574.4 399.859  22
 -13   3   9 13554.8 583.136  17
 -13  -3   9 12548.4 558.834  17
  13  -3  -8 7599.74 300.778  22
  13   3  -7 4872.61 279.751   7
  13  -3  -7 6708.02 277.877  22
  13   3  -6 62453.0 1471.84   7
 -13  -3   6 69970.2 1467.93  24
  13  -3  -6 74806.3 1589.37   7
  13  -3  -6 70418.7 1403.20  22
  13   3  -6 63330.4 1383.54  19
  13  -3  -6 64006.3 1394.34  19
 -13   3   6 71356.4 1662.66  18
 -13  -3   6 68234.5 1636.89  18
  13  -3  -5 4945.38 317.205   8
  13  -3  -5 4698.86 310.705   7
 -13  -3   5 4439.28 247.532  24
  13  -3  -5 4390.60 225.608  21
  13   3  -5 3890.89 221.012  19
  13  -3  -5 3842.81 224.039  19
 -13   3   5 4568.90 325.766  18
 -13  -3   5 4083.25 309.349  18
  13  -3  -4 4200.15 298.591   8
  13   3  -4 4017.99 233.752  26
  13  -3  -4 3886.55 287.070   7
 -13  -3   4 4266.81 240.309  24
  13  -3  -4 4225.08 221.351  21
  13   3  -4 3730.61 216.391  19
  13  -3  -4 4079.42 228.652  19
 -13   3   4 4562.40 320.512  18
 -13  -3   4 4143.62 306.100  18
  13   3  -3 9864.28 371.556  26
  13  -3  -3 9519.11 450.917   7
 -13  -3   3 9978.86 380.974  24
  13  -3  -3 10035.2 357.229  21
 -13  -3   3 9110.86 504.403  12
 -13   3   3 9346.72 470.556  18
 -13  -3   3 9206.91 465.595  18
  13   3  -3 9682.39 439.692  10
  13  -3  -3 10577.5 505.002  10
  13  -3  -3 10013.4 470.509   8
  13   3  -2 16190.4 499.199  26
 -13  -3   2 15724.9 502.020  24
  13  -3  -2 16333.2 483.030  21
 -13  -3   2 16292.3 674.748  12
 -13   3   2 16121.2 633.516  18
 -13  -3   2 14771.6 611.402  18
  13   3  -2 15630.3 593.837  10
  13  -3  -2 16807.8 659.352  10
  13  -3  -2 15348.5 612.845   8
  13  -3  -1 183.151 111.721   8
  13   3  -1 78.8664 96.0096  26
 -13  -3   1 174.658 60.4135  24
 -13  -3   1 189.098 63.4246  23
  13  -3  -1 64.5891 74.7107  21
 -13  -3   1-104.199 158.095  12
 -13   3   1 10.2692 126.846  18
 -13  -3   1-39.4169 126.147  18
  13   3  -1 179.552 92.6305  10
  13  -3  -1 280.774 121.317  10
  13   3   0 7249.31 308.122  26
 -13  -3   0 7128.47 307.913  24
 -13  -3   0 6964.08 299.348  23
  13  -3   0 7354.64 303.612  21
 -13  -3   0 7078.68 436.257  12
 -13   3   0 6491.03 394.298  18
 -13  -3   0 5881.60 378.776  18
  13   3   0 6789.95 398.312  10
  13  -3   0 7700.33 440.491  10
  13   3   1 1453.58 146.502  26
 -13  -3  -1 1305.37 130.214  24
 -13  -3  -1 1451.52 135.075  23
 -13  -3  -1 1484.59 207.814  12
 -13   3  -1 1373.29 189.609  18
 -13  -3  -1 1302.47 186.712  18
  13  -3   1 1359.33 202.711  10
  13   3   2 2560.99 182.833  26
 -13  -3  -2 2534.75 175.230  23
 -13  -3  -2 2416.36 254.867  12
  13  -3   2 2337.19 169.405  20
 -13  -3  -2 2364.25 234.267  18
  13  -3   2 2270.34 260.124  10
  13   3   3 636.367 108.593  26
 -13  -3  -3 576.276 89.5149  23
 -13  -3  -3 608.961 149.238  12
  13  -3   3 686.247 103.272  20
  13  -3   3 590.857 152.919  10
  13   3   4 2287.67 167.957  26
 -13  -3  -4 2077.71 238.098  12
  13  -3   4 2171.88 166.894  20
  13  -3   4 2271.69 251.944   9
  13  -3   4 2237.02 259.643   8
  13   3   5 35816.1 839.129  26
  13  -3   5 37755.9 1107.67   9
  13   3   5 33731.8 986.267   8
  13  -3   5 36478.0 1110.40   8
  13  -3   6 300.775 146.800   8
  13   3   6 201.168 78.7168  26
  13  -3   6 285.289 129.199   9
  13   3   7 4766.11 229.688  26
  13  -3   7 5091.96 360.765   9
  13  -3   7 5044.72 371.273   8
  13  -3   8 1801.62 220.672   9
  13  -3   8 1614.81 218.683   8
  13  -3   9 40.2233 94.6185   8
  13  -3   9 154.277 101.650   9
  13  -3  10 771.485 142.381   8
  13  -3  10 818.384 148.421   9
  13  -3  11 1581.09 166.710   9
  13   3  11 1455.64 144.557   8
  13  -3  11 1560.89 165.786   8
  13  -5 -13 765.917 58.3240  21
 -13  -5  12 956.336 110.831   4
  13  -5 -12 853.383 76.1227  22
  13  -5 -12 853.099 72.8786  21
  13  -5 -11 830.948 83.9089  22
  13  -5 -11 850.532 80.6323  21
 -13  -5  11 888.948 127.679   4
  13  -5 -10 887.183 92.6954  22
  13  -5 -10 927.962 92.0198  21
  13  -5  -9 502.512 81.7492  22
  13  -5  -9 493.673 78.3467  21
 -13  -5   9 731.927 125.205  11
  13  -5  -8 70.7041 55.2516  22
  13  -5  -8 8.28488 53.6332  21
 -13  -5   8 37.7317 70.9050  11
  13  -5  -7 783.815 101.492  21
 -13  -5   7 869.963 155.516  11
  13   5  -6 161.957 90.4848  26
  13  -5  -6 226.158 70.9178  21
 -13  -5   6 329.079 111.704  11
  13   5  -5 10696.4 387.372  26
  13  -5  -5 10007.0 356.753  21
 -13  -5   5 10160.9 517.894  11
  13   5  -4 1502.65 157.929  26
  13  -5  -4 1589.73 177.918   7
  13  -5  -4 1350.85 137.239  21
  13  -5  -3 14421.2 566.947   8
  13   5  -3 13994.2 468.299  26
  13  -5  -3 14128.5 522.363   7
  13  -5  -3 14126.6 449.057  21
  13  -5  -3 14803.4 442.002  20
  13  -5  -2 63106.1 1535.68   8
  13   5  -2 65476.9 1382.05  26
  13  -5  -2 67268.3 1469.80   7
  13  -5  -2 62683.6 1348.74  21
  13  -5  -2 66168.4 1342.45  20
  13   5  -1 11879.5 420.445  26
  13  -5  -1 12105.6 463.434   7
  13  -5  -1 11190.2 395.357  21
  13  -5  -1 12301.9 398.478  20
  13  -5  -1 11510.7 515.791   8
  13   5   0 2768.43 203.101  26
  13  -5   0 3111.44 190.450  20
  13  -5   0 2477.80 248.274   8
  13   5   1 11211.9 392.999  26
  13  -5   1 10602.8 370.839  20
  13  -5   1 10794.0 491.077  10
  13  -5   1 10768.4 504.493   8
  13  -5   2-51.1123 108.664   8
  13   5   2-25.4552 76.2143  26
  13  -5   2 57.5079 65.4369  20
  13  -5   2 119.680 93.6949  10
  13  -5   3 696.649 149.161   8
  13   5   3 507.414 103.069  26
  13  -5   3 789.207 143.385  10
  13  -5   4 182.769 109.729   8
  13   5   4 51.4292 71.7500  26
  13  -5   5 128.551 95.9659   8
  13   5   5 57.2165 72.9939  26
  13   5   6 7096.76 275.034  26
  13  -5   6 7909.80 411.618   8
  13   5   7 1482.54 121.499  26
  13  -5   7 1671.74 190.370   8
  13   5   8 130.029 58.7548  26
  13   5   9 1152.31 92.6930  26
  13   5  10 1850.30 102.788  26
  13   7 -11 1021.73 66.1279  26
  13   7 -10 4719.17 168.559  26
 -13  -7  10 5419.75 265.329   4
  13   7  -9 2249.17 126.463  26
  13   7  -8 3.12812 52.4006  26
 -13  -7   8 41.8537 60.5439  11
  13   7  -7 2784.72 158.816  26
 -13  -7   7 3346.42 247.994  11
  13   7  -6 588.987 93.6053  26
 -13  -7   6 741.939 139.249  11
  13   7  -5 1221.56 120.568  26
 -13  -7   5 1257.43 143.918   1
 -13  -7   5 1406.67 185.137  11
  13   7  -4 18116.0 482.961  26
 -13  -7   4 17161.8 665.377  11
  13   7  -3 1582.90 139.393  26
  13   7  -2 1188.49 123.691  26
  13   7  -1 9842.06 336.062  26
  13   7   0-57.1179 79.3827  26
  13   7   1 4832.93 218.048  26
  13   7   2 805.861 99.3549  26
  13   7   3 1097.78 106.691  26
  13   7   4 1806.91 122.988  26
  13   7   5 4191.12 173.485  26
  13   7   6 9733.51 271.625  26
  13   7   7 1906.47 98.4030  26
  13   7   8 1542.72 76.5380  26
 -13  -9   5 149.983 55.2089  11
 -13  -9   4 7586.11 317.575  11
 -13  -9   3 163.268 55.7504   1
 -13  -9   3 114.226 61.2313  11
 -13  -9   2 970.278 106.526   1
 -13  -9   2 1126.80 130.018  11
 -13  -9   1 1415.98 129.411   1
 -13  -9   0-9.31853 47.4190   1
 -13  -9  -1 1463.17 138.400  11
 -13  -9  -2 2088.14 157.105  11
  14   0 -14 8790.25 227.553  21
 -14   0  14 11292.4 407.819  17
 -14   0  13-7.86004 67.3612  17
 -14   0  12 2550.00 234.205  17
 -14   0  11 10.4990 85.2380  17
 -14   0  10 22.7293 93.5756  17
  14   0  -9 78.3719 84.6842   7
  14   0  -8 36039.7 962.645   7
  14   0  -7 38.6118 56.8287  26
  14   0  -7 83.8911 97.0092   7
  14   0  -6 3700.65 196.020  26
  14   0  -6 4627.44 312.991   7
  14   0  -6 4409.66 212.892  21
  14   0  -6 4074.15 233.614  19
 -14   0   6 4894.17 354.755  18
  14   0  -5 7.97784 56.0972  26
  14   0  -5 52.9112 74.0814   8
  14   0  -5 38.4751 51.8183  21
  14   0  -5 76.0524 59.0003  19
 -14   0   5 69.9241 75.0172  18
  14   0  -4 10758.9 450.216   8
  14   0  -4 9471.47 328.973  26
  14   0  -4 9875.97 338.162  21
  14   0  -4 9564.04 377.793  19
 -14   0   4 10277.8 521.618  18
  14   0  -4 11031.1 513.396  10
  14   0  -3 93.0329 82.8863   8
  14   0  -3-36.1077 68.5454  26
  14   0  -3-17.3607 57.1290  21
  14   0  -3-29.8443 57.3384  19
 -14   0   3-35.2389 73.8694  18
  14   0  -3 21.6811 85.4596  10
  14   0  -2 1710.34 134.469  26
  14   0  -2 1637.21 134.983  21
 -14   0   2 1987.55 233.903  18
  14   0  -2 2097.45 240.848  10
  14   0  -2 2008.78 207.402   8
  14   0  -1 103.971 91.7185   8
  14   0  -1 11.7967 70.1508  26
  14   0  -1-26.8221 65.5005  21
  14   0  -1-35.0954 101.534  10
  14   0   0 31688.5 743.885  26
 -14   0   0 33937.8 1038.79  18
  14   0   0 33104.5 1059.45  10
  14   0   0 34726.8 992.663   8
  14   0   1 10.5130 94.6168   8
  14   0   1-31.2680 59.7464  26
  14   0   1 230.401 69.6100  20
  14   0   2 3294.53 180.123  26
  14   0   2 3511.93 193.207  20
  14   0   2 3538.57 295.112   8
  14   0   3-22.6107 98.1228   8
  14   0   3 46.3379 51.6514  26
  14   0   3 17.1763 54.6491  20
  14   0   4 348.823 140.129   8
  14   0   4 334.084 74.4407  26
  14   0   4 328.455 76.3059  20
  14   0   5-23.6041 98.5168   8
  14   0   5 22.0416 54.0623  26
  14   0   6 2799.01 161.310  26
  14   0   6 3699.15 317.032   8
  14   0   7 92.0413 108.242   8
  14   0   7 9.90536 49.4297  26
  14   0   8 675.522 160.048   8
  14   0   9 149.182 119.009   8
  14   0  10 95864.6 2055.74   8
  14   0  11-7.05662 76.8633   8
  14   0  12 6504.33 286.530   8
  14  -2 -14 5199.26 167.137  21
 -14  -2  14 5587.12 252.416  17
 -14   2  13 757.217 116.768  17
 -14  -2  13 649.999 107.314  17
 -14   2  12 8.32080 63.5781  17
 -14  -2  12 47.8933 70.9917  17
 -14   2  11 3366.44 273.413  17
 -14  -2  11 3366.97 266.448  17
 -14   2  10 919.624 160.242  17
 -14  -2  10 834.964 151.862  17
  14   2  -9 4633.45 254.625   7
 -14   2   9 5624.42 375.795  17
 -14  -2   9 5965.52 379.490  17
  14   2  -8 588.316 111.662   7
  14  -2  -8 683.284 139.599   7
  14   2  -7 463.065 114.331   7
  14  -2  -7 358.079 118.964   7
  14   2  -6 5159.32 255.089  26
  14   2  -6 5317.43 318.265   7
  14  -2  -6 5736.53 257.753  21
  14  -2  -5 74563.5 1620.29   8
  14   2  -5 68101.5 1422.34  26
 -14  -2   5 68931.9 1467.71  24
  14  -2  -5 71396.9 1418.81  21
  14   2  -5 65087.7 1435.76  19
  14  -2  -5 65650.6 1443.21  19
 -14   2   5 71351.2 1715.05  18
 -14  -2   5 69719.1 1693.77  18
  14  -2  -4 328.348 121.353   8
  14   2  -4-15.0462 85.6898  26
 -14  -2   4 35.0794 50.1074  24
  14  -2  -4-55.8871 132.223   7
  14  -2  -4 53.3285 67.1936  21
  14   2  -4-57.2482 74.5319  19
  14  -2  -4-23.2373 68.5807  19
 -14   2   4 45.3394 82.3101  18
 -14  -2   4 108.876 83.1901  18
  14   2  -4 120.570 88.1808  10
  14   2  -3 3991.90 224.548  26
 -14  -2   3 3763.14 221.209  24
  14  -2  -3 3991.77 216.913  21
 -14   2   3 3916.43 315.358  18
 -14  -2   3 3811.46 308.845  18
  14   2  -3 4156.65 301.017  10
  14  -2  -3 4185.32 301.651   8
  14  -2  -2 9.92321 97.2498   8
  14   2  -2-44.8562 95.7545  26
 -14  -2   2 11.1883 36.8170  24
 -14  -2   2-11.1096 121.966  12
 -14   2   2-34.4811 91.9710  18
 -14  -2   2-22.1702 92.5320  18
  14   2  -2 71.2097 86.0566  10
  14   2  -1 3082.98 197.203  26
 -14  -2   1 2325.54 170.713  24
 -14  -2   1 3004.06 193.068  23
  14  -2  -1 2868.84 188.073  21
 -14  -2   1 3141.64 286.733  12
 -14   2   1 2932.79 275.955  18
 -14  -2   1 2706.69 266.377  18
  14   2  -1 3014.68 273.763  10
  14  -2  -1 3257.21 295.721  10
  14  -2  -1 3075.15 276.090   8
  14  -2   0 659.145 150.046   8
  14   2   0 620.797 104.545  26
 -14  -2   0 518.755 84.1849  24
 -14  -2   0 504.956 84.2344  23
  14  -2   0 472.835 99.5917  21
 -14  -2   0 350.925 129.787  12
  14  -2   0 459.286 94.7444  20
 -14   2   0 672.960 157.577  18
 -14  -2   0 560.711 146.570  18
  14   2   0 1022.60 182.072  10
  14  -2   0 824.461 179.111  10
  14   2   1 4499.45 231.406  26
 -14  -2  -1 4466.90 231.450  23
 -14  -2  -1 3746.58 312.751  12
  14  -2   1 4296.16 229.660  20
 -14   2  -1 4151.53 325.058  18
 -14  -2  -1 4000.61 318.096  18
  14  -2   1 4437.88 357.053  10
  14   2   1 4170.56 287.549   8
  14  -2   1 4016.82 328.686   8
  14   2   2 1833.62 152.250  26
 -14  -2  -2 1755.83 145.627  23
 -14  -2  -2 1920.72 223.835  12
  14  -2   2 1999.66 156.480  20
 -14   2  -2 1893.25 221.517  18
 -14  -2  -2 1780.68 215.664  18
  14  -2   2 2058.12 261.098  10
  14   2   2 1912.26 204.337   8
  14  -2   2 1889.91 237.040   8
  14   2   3 12470.2 407.511  26
  14  -2   3 12820.9 415.127  20
  14   2   3 12235.6 531.626   8
  14  -2   3 13875.4 615.750   8
  14   2   4 6040.64 264.236  26
  14  -2   4 6182.84 271.322  20
  14   2   4 5813.26 365.575   8
  14  -2   4 6297.69 416.944   8
  14   2   5 6043.81 255.073  26
  14   2   5 5625.28 362.845   8
  14  -2   5 5635.30 404.419   8
  14   2   6 2412.52 162.618  26
  14  -2   6 2974.19 276.926   9
  14   2   6 2988.02 264.437   8
  14  -2   6 2884.74 293.539   8
  14   2   7 2863.76 168.680  26
  14  -2   7 3396.61 287.766   9
  14   2   7 3614.69 283.850   8
  14   2   8 3212.46 167.710  26
  14  -2   8 3712.49 287.612   9
  14   2   8 3249.74 266.148   8
  14   2   9 2563.07 143.171  26
  14  -2   9 3060.32 246.986   9
  14   2   9 3193.09 248.433   8
  14   2  10 2373.55 127.552  26
  14   2  10 2714.53 212.713   8
  14  -2  10 2869.23 236.129   8
  14   2  11 1537.60 144.484   8
  14  -2  11 1568.35 159.563   8
  14   4 -13 74.6028 39.6577  26
  14   4 -12 1346.04 98.2849  26
 -14  -4  11-6.29536 50.3747   4
 -14   4  10 199.579 75.8421  17
 -14   4   9 113.690 78.0322  17
 -14   4   8 334.424 104.044  17
  14   4  -7 1262.86 137.118  26
 -14   4   7 994.032 156.851  17
 -14  -4   7 1221.31 168.764  17
  14   4  -6 2828.94 195.247  26
  14  -4  -6 3048.26 238.884   7
 -14  -4   6 2742.98 247.600  11
  14   4  -5 15847.1 497.121  26
 -14  -4   5 15589.1 632.820  11
  14   4  -4 23763.0 642.300  26
  14  -4  -4 23135.0 727.725   7
  14   4  -3 11430.9 410.861  26
  14  -4  -3 11719.7 486.166   7
  14  -4  -2 6179.63 348.246   7
  14  -4  -2 6704.93 288.443  20
  14  -4  -1 7401.18 382.062   7
  14  -4  -1 7236.13 303.345  20
  14  -4  -1 7516.08 424.721  10
  14  -4   0 3338.93 259.052   7
  14  -4   0 3592.05 210.459  20
  14  -4   0 3714.32 300.314  10
  14  -4   0 3679.54 300.797   8
  14  -4   1 12009.4 483.324   7
  14  -4   1 11273.7 389.660  20
  14  -4   1 11516.5 533.865  10
  14  -4   1 11330.0 535.375   8
  14  -4   2 14065.3 442.110  20
  14   4   2 13217.9 560.801  10
  14  -4   2 14364.2 603.450  10
  14  -4   2 13899.1 601.439   8
  14  -4   3 27357.3 875.871  10
  14  -4   3 26391.8 882.380   8
  14  -4   4 268.584 126.056   8
  14  -4   4 294.623 112.504  10
  14  -4   5 20.9523 98.5608   8
  14  -4   5 19.3896 84.1441  10
  14  -4   6 19399.5 706.056   8
  14  -4   7 1270.49 176.816   8
  14  -4   8 4246.31 284.529   8
  14  -4   9 46.7036 69.7341   8
  14   6 -11 7950.75 223.007  26
  14   6 -10 659.467 74.0930  26
 -14  -6  10 566.330 96.3635   4
  14   6  -9 1669.66 117.566  26
  14  -6  -9 1717.07 103.943  21
  14   6  -8 384.562 76.3185  26
  14  -6  -8 400.815 62.1720  21
 -14  -6   8 462.288 95.3537  11
  14   6  -7 2924.35 172.516  26
  14  -6  -7 3234.37 161.210  21
 -14  -6   7 3190.62 241.365  11
  14   6  -6 429.395 90.0146  26
  14  -6  -6 403.531 70.6621  21
 -14  -6   6 474.279 115.618  11
  14   6  -5 524.171 99.3690  26
  14  -6  -5 525.334 79.0377  21
 -14  -6   5 594.031 131.250  11
  14   6  -4 1295.40 132.987  26
  14  -6  -4 1182.13 111.943  21
 -14  -6   4 1108.11 171.913  11
  14   6  -3 9719.31 348.821  26
  14   6  -2 1137.18 134.114  26
  14  -6  -2 1062.72 108.271  20
  14  -6  -1 4890.23 295.494   8
  14   6  -1 4676.35 234.910  26
  14  -6  -1 4541.82 210.453  20
  14   6   0 344.407 96.8553  26
  14  -6   0 381.414 109.628   8
  14  -6   0 365.449 80.9391  20
  14  -6   1 1053.59 149.605   8
  14   6   1 854.871 113.125  26
  14  -6   2 925.073 140.066   8
  14   6   2 935.096 112.221  26
  14  -6   3 301.962 94.8692   8
  14   6   3 134.356 72.3059  26
  14   6   4 240.112 69.6661  26
  14   6   5 574.337 82.7182  26
  14   6   6 1018.89 89.5533  26
  14   6   7 182.065 48.3729  26
  14   6   8 10.7801 33.3544  26
  14   6   9 36.3330 25.9682  26
  14   8  -7-4.46720 29.4004  26
  14   8  -6 144.646 41.2269  26
 -14  -8   6 207.923 60.7338  11
  14   8  -5 2248.31 111.734  26
 -14  -8   5 2616.67 188.603  11
  14   8  -4 1651.21 101.347  26
 -14  -8   4 1739.11 163.956  11
  14   8  -3 1464.96 98.0711  26
 -14  -8   3 1457.64 126.539   1
 -14  -8   3 1519.96 159.434  11
 -14  -8   2 4.89451 47.9675   1
  14   8  -2-21.3531 51.3771  26
 -14  -8   2 7.23906 59.6054  11
  14   8  -1 450.981 63.9819  26
 -14  -8   1 409.368 99.0640  11
 -14  -8   1 403.866 82.7287   1
  14   8   0 35.8401 43.3679  26
  14   8   1 612.792 65.6610  26
  14   8   2 2028.83 101.431  26
  14   8   3 4492.89 144.905  26
  14   8   4 940.109 57.6409  26
  15  -1 -13 176.475 38.6154  21
 -15   1  13 179.565 77.4742  17
 -15  -1  13 216.562 83.4308  17
  15  -1 -12 1188.22 86.1829  21
 -15   1  12 1484.47 167.684  17
 -15  -1  12 1538.69 169.587  17
  15  -1 -11 241.761 53.7201  21
 -15   1  11 273.953 106.414  17
 -15  -1  11 231.614 102.363  17
  15   1 -10 556.066 63.8935  21
  15  -1 -10 521.386 75.3460  21
 -15   1  10 768.663 149.819  17
 -15  -1  10 680.495 144.357  17
  15   1  -9 3765.41 230.857   7
  15  -1  -9 3865.54 251.435   7
  15   1  -9 3307.31 157.878  21
  15  -1  -9 3425.74 176.899  21
 -15   1   9 4350.04 329.239  17
 -15  -1   9 3958.16 309.377  17
  15   1  -8 1287.68 152.583   7
  15  -1  -8 1407.20 169.790   7
  15   1  -8 1255.51 101.595  21
  15  -1  -8 1173.53 111.453  21
  15   1  -7 552.894 88.9092  26
  15   1  -7 573.217 128.353   7
  15  -1  -7 544.248 132.683   7
  15   1  -7 516.428 73.5060  21
  15  -1  -7 556.444 86.6119  21
  15   1  -6 1440.56 129.083  26
  15   1  -6 1377.07 179.235   7
  15  -1  -6 1565.91 194.957   7
  15   1  -6 1223.45 108.213  21
  15  -1  -6 1383.29 125.547  21
  15  -1  -5 17705.7 605.325   8
  15   1  -5 16258.8 472.455  26
  15  -1  -5 17023.2 640.754   7
  15   1  -5 16493.4 450.236  21
  15  -1  -5 17020.0 483.435  21
  15  -1  -4 3832.44 275.654   8
  15   1  -4 3759.03 242.539   8
  15   1  -4 3609.62 202.301  26
  15   1  -4 3368.47 179.917  21
  15  -1  -4 3582.30 199.535  21
  15  -1  -3 45.4177 93.2843   8
  15   1  -3-7.33999 64.4993   8
  15   1  -3-66.1007 78.6178  26
  15   1  -3-35.4260 54.5574  21
  15  -1  -3-71.2313 72.8616  21
  15   1  -3-31.5001 85.2481  10
  15  -1  -3 56.1762 98.7263  10
  15   1  -2 1920.88 153.910  26
  15  -1  -2 2077.71 157.746  21
 -15   1   2 2260.42 248.957  18
 -15  -1   2 2416.27 257.798  18
  15   1  -2 2082.33 235.668  10
  15  -1  -2 2652.83 270.700  10
  15  -1  -2 2144.19 224.950   8
  15   1  -2 1877.68 191.609   8
  15  -1  -1-20.1016 95.5595   8
  15   1  -1 25.3122 71.3762   8
  15   1  -1 52.4483 63.1925  26
  15  -1  -1-29.2487 73.5870  21
 -15   1   1-73.3213 125.495  18
 -15  -1   1-59.8277 120.665  18
  15   1  -1 11.4645 96.9841  10
  15  -1  -1-47.9264 106.559  10
  15   1   0 4304.89 217.757  26
  15  -1   0 4476.54 231.223  20
  15   1   0 4442.28 215.848  20
 -15   1   0 4707.76 356.296  18
 -15  -1   0 4145.91 336.011  18
  15   1   0 5276.48 377.579  10
  15  -1   0 4772.34 366.867  10
  15  -1   0 4964.13 346.927   8
  15   1   0 4168.55 295.714   8
  15   1   1 3406.02 191.934  26
  15   1   1 3600.24 190.440  20
  15  -1   1 3693.14 205.720  20
  15   1   1 3635.08 325.555  10
  15  -1   1 4016.48 341.748  10
  15   1   1 3666.01 281.738   8
  15  -1   1 3785.33 312.295   8
  15   1   2 1728.34 138.678  26
  15   1   2 1863.32 135.426  20
  15  -1   2 2149.66 157.843  20
  15   1   2 1921.62 216.717   8
  15  -1   2 2142.12 243.055   8
  15   1   3 2568.92 165.382  26
  15   1   3 2868.57 164.053  20
  15  -1   3 2917.34 178.869  20
  15   1   3 2690.77 255.871   8
  15  -1   3 2940.85 283.686   8
  15   1   4 30.9681 93.9669   8
  15  -1   4 57.5013 109.341   8
  15   1   4-66.0127 66.3442  26
  15  -1   4-4.37798 58.5593  20
  15   1   5 1810.49 133.253  26
  15   1   5 2146.29 233.829   8
  15  -1   5 2113.93 246.765   8
  15   1   6 1552.44 121.193  26
  15   1   6 2054.33 224.912   8
  15  -1   6 1577.45 219.603   8
  15   1   7 2360.37 139.445  26
  15   1   7 3064.76 262.875   8
  15  -1   7 2855.29 266.636   8
  15   1   8 1248.99 169.924   8
  15  -1   8 1376.81 187.991   8
  15   1   9 2470.55 211.047   8
  15  -1   9 2473.78 225.252   8
  15   1  10 6275.77 305.570   8
  15  -1  10 7225.31 336.494   8
  15  -1  11 2786.01 181.752   8
  15  -3 -13 5.04085 24.7278  21
  15  -3 -12 693.597 66.5215  21
 -15   3  12 663.282 99.1928  17
  15   3 -11-8.36311 45.4264  26
  15  -3 -11-5.66114 38.2571  21
 -15   3  11 6.74557 58.5464  17
  15   3 -10 1491.54 117.793  26
  15  -3 -10 1820.39 121.543  21
 -15   3  10 2003.35 193.464  17
 -15  -3  10 1802.98 181.484  17
  15   3  -9 1968.00 142.935  26
  15  -3  -9 2344.74 146.128  21
 -15   3   9 2549.25 228.935  17
 -15  -3   9 2411.06 217.416  17
  15   3  -8 987.099 114.856  26
  15  -3  -8 1218.32 115.573  21
 -15   3   8 1138.88 165.770  17
 -15  -3   8 1198.32 167.767  17
  15   3  -7 22664.9 598.551  26
  15   3  -7 21489.7 627.176   7
  15   3  -6 15102.6 460.814  26
  15   3  -6 14276.0 507.263   7
  15  -3  -6 15793.7 564.465   7
  15  -3  -6 15700.0 457.432  21
  15   3  -5 3387.25 207.453  26
  15  -3  -5 3780.09 275.208   7
  15  -3  -5 3508.56 203.231  21
  15  -3  -4 3485.96 275.508   8
  15   3  -4 3138.24 203.554  26
  15  -3  -4 3456.80 268.402   7
  15  -3  -4 3522.57 203.864  21
  15  -3  -3 1811.78 209.988   8
  15   3  -3 1580.12 157.311  26
  15  -3  -3 1487.31 189.171   7
  15  -3  -3 1765.67 151.875  21
  15  -3  -2 29.1970 94.4401   8
  15   3  -2-75.8672 96.1760  26
  15  -3  -2-98.1789 112.258   7
  15  -3  -2-50.6971 76.8454  21
  15   3  -2 78.8923 77.0263  10
  15  -3  -2 54.3263 94.3027  10
  15   3  -1 2777.68 193.019  26
  15  -3  -1 2984.43 254.703   7
  15  -3  -1 3154.60 199.524  21
  15   3  -1 3404.27 268.396  10
  15  -3  -1 3458.06 297.102  10
  15  -3  -1 3902.20 305.092   8
  15  -3   0 606.235 156.238   8
  15   3   0 700.184 109.087  26
  15   3   0 607.298 136.244  10
  15  -3   0 859.814 171.026  10
  15  -3   1 267.509 126.445   8
  15   3   1 292.886 85.5907  26
  15  -3   1 429.079 93.6172  20
  15   3   1 330.077 118.566  10
  15  -3   1 338.359 131.455  10
  15   3   2 4.65935 66.7566  26
  15  -3   2 79.8401 72.9176  20
  15   3   2-32.1146 83.1017  10
  15  -3   2 11.3368 104.364  10
  15   3   3 699.788 104.971  26
  15  -3   3 868.164 112.920  20
  15  -3   3 908.228 171.872  10
  15   3   4-16.8104 66.0093  26
  15  -3   4 65.5768 108.156  10
  15   3   5 9116.48 318.664  26
  15  -3   5 10634.9 503.024  10
  15   3   6 999.842 104.650  26
  15  -3   6 1153.01 177.324  10
  15  -3   6 1182.56 183.335   8
  15  -3   7 417.275 124.579   8
  15   3   7 243.313 64.5009  26
  15  -3   7 314.284 106.307  10
  15   3   8 842.202 83.1326  26
  15  -3   8 1015.46 150.418   8
  15  -3   9 123.753 78.4499   8
  15   3   9 88.9511 43.0730  26
  15  -3  10 2409.48 166.436   8
  15   5 -12 145.732 32.2727  26
  15  -5 -11-3.61452 26.8267  21
  15  -5 -10 1175.79 84.2717  21
 -15  -5  10 1023.80 117.044   4
  15  -5  -9 1865.74 113.334  21
  15  -5  -8 434.950 70.0114  21
  15  -5  -7 1932.28 130.545  21
  15  -5  -6 1427.41 118.784  21
 -15  -5   6 1370.31 162.793  11
  15  -5  -5 2089.78 144.485  21
  15  -5  -5 1859.42 129.174  20
  15  -5  -4 4409.78 214.361  21
  15  -5  -4 4557.71 205.669  20
  15  -5  -3 25609.5 643.490  21
  15  -5  -3 25816.2 622.380  20
  15  -5  -2 900.387 152.181   8
  15  -5  -2 916.808 107.423  20
  15  -5  -1 12246.3 503.890   8
  15  -5  -1 12407.1 384.701  20
  15  -5   0 392.849 119.105   8
  15   5   0 258.449 94.1600  26
  15  -5   0 455.009 89.3316  20
  15   5   1 6304.21 268.412  26
  15  -5   1 6722.45 266.959  20
  15  -5   1 6743.74 366.674   8
  15  -5   2-34.0370 88.1620   8
  15   5   2 4.16017 75.0909  26
  15  -5   3 24.7904 84.8608   8
  15   5   3-15.6072 68.9874  26
  15   5   4 1052.83 109.177  26
  15  -5   4 1218.40 161.797   8
  15   5   5 825.953 90.9903  26
  15  -5   5 1235.29 153.666   8
  15   5   6 2844.61 144.985  26
  15  -5   6 3098.93 217.521   8
  15   5   7 73.3122 46.0278  26
  15   5   8-5.57976 33.9574  26
  15   5   9 3167.63 109.288  26
  15   7  -8 1498.12 83.8057  26
  15   7  -7 57.4478 41.0974  26
  15   7  -6 3066.33 140.337  26
 -15  -7   6 3286.10 198.420  11
  15   7  -5-5.38358 50.7837  26
 -15  -7   5 18.9273 54.7583  11
  15   7  -4 1618.17 112.514  26
 -15  -7   4 1670.24 164.830  11
  15   7  -3 3112.61 155.883  26
 -15  -7   3 3414.46 236.601  11
  15   7  -2 15906.2 403.606  26
 -15  -7   2 14344.1 535.017  11
  15   7  -1 239.238 68.8846  26
  15   7   0 428.793 75.0022  26
  15   7   1 368.888 66.7254  26
  15   7   2 6139.24 206.116  26
  15   7   3 70.5339 42.0389  26
  15   7   4 3879.53 142.362  26
  15   7   5 154.796 36.1061  26
 -16   0  13 4.70826 44.2957  17
  16   0 -12 1097.05 64.6106  21
 -16   0  12 1500.29 157.014  17
  16   0 -11-10.1737 29.9476  21
 -16   0  11-93.6888 75.0005  17
  16   0 -10 626.754 67.3658  21
 -16   0  10 822.430 142.389  17
  16   0  -9-5.88656 37.4569  21
 -16   0   9 20.0427 81.3601  17
  16   0  -8 1610.12 165.951   7
  16   0  -8 1383.44 106.828  21
  16   0  -7 22.0209 78.6749   7
  16   0  -7 24.9213 42.0301  21
  16   0  -6 169.566 103.396   7
  16   0  -6 173.956 59.0142  21
  16   0  -5 113.300 101.489   7
  16   0  -5 35.7877 49.7216  21
  16   0  -4 417.779 103.734   8
  16   0  -4 333.357 71.4735  21
  16   0  -3 54.8992 79.0894   8
  16   0  -3-25.2666 49.7130  21
  16   0  -3 128.546 102.903  10
  16   0  -2 9881.37 497.245  10
  16   0  -2 8731.05 419.440   8
  16   0  -1 88.6052 87.6870   8
  16   0  -1 26.4382 58.6337  20
  16   0  -1 91.6188 107.748  10
  16   0   0 6635.60 272.040  20
  16   0   0 7601.26 450.271  10
  16   0   0 7184.48 391.966   8
  16   0   1-38.9291 96.3106   8
  16   0   1-33.4852 57.4425  20
  16   0   1-12.1457 114.269  10
  16   0   2 5034.03 226.530  20
  16   0   2 5937.96 411.541  10
  16   0   2 5306.55 348.709   8
  16   0   3 39.8773 95.7669   8
  16   0   3 42.5989 55.4844  20
  16   0   3-110.816 130.885  10
  16   0   4 169.634 105.223   8
  16   0   4 180.297 124.568  10
  16   0   5 9.66214 89.9300   8
  16   0   6 10709.9 481.156   8
  16   0   7 41.4524 82.8294   8
  16   0   8 43567.8 1072.31   8
  16   0   9 59.4056 72.4659   8
  16  -2 -12 961.628 68.4608  21
 -16   2  12 1133.84 126.655  17
 -16  -2  12 1152.00 122.182  17
  16  -2 -11 288.761 50.7955  21
 -16   2  11 381.396 91.9732  17
 -16  -2  11 317.715 86.4835  17
  16  -2 -10 1604.28 108.912  21
 -16   2  10 1776.53 183.526  17
  16  -2  -9 357.667 67.6780  21
 -16   2   9 289.250 100.954  17
 -16  -2   9 440.689 109.492  17
  16   2  -8 711.495 103.243   7
  16  -2  -8 713.757 88.2843  21
 -16   2   8 662.944 147.373  17
 -16  -2   8 814.690 152.088  17
  16   2  -7 6484.77 256.145  26
  16   2  -7 6754.91 318.381   7
  16  -2  -7 7848.22 364.304   7
  16  -2  -7 7547.07 275.919  21
  16   2  -6 12705.3 395.287  26
  16   2  -6 13559.2 493.764   7
  16  -2  -6 14103.6 413.444  21
  16   2  -5 15580.1 455.017  26
  16   2  -5 16685.9 581.522   7
  16  -2  -5 16607.6 471.239  21
  16  -2  -4 27481.1 798.132   8
  16  -2  -4 26537.1 801.143   7
  16  -2  -4 26409.4 651.066  21
  16   2  -3 135.315 80.4230  26
  16  -2  -3 237.647 115.263   8
  16  -2  -3 196.553 121.411   7
  16  -2  -3 188.407 77.0846  21
  16  -2  -2 2078.44 220.925   8
  16   2  -2 1908.65 149.376  26
  16  -2  -2 1954.33 219.104   7
  16  -2  -2 1952.23 156.505  21
  16   2  -2 2343.90 230.092  10
  16  -2  -1 809.492 160.956   8
  16   2  -1 764.973 105.034  26
  16  -2  -1 839.095 110.402  20
  16   2  -1 828.718 90.9892  20
  16   2  -1 1070.26 168.701  10
  16  -2   0 220.537 123.835   8
  16   2   0 114.020 70.0703  26
  16  -2   0 155.513 69.0919  20
  16   2   0 124.518 101.724  10
  16  -2   0 225.073 121.629  10
  16  -2   1-51.2374 102.381   8
  16   2   1 41.1599 59.5150  26
  16  -2   1 80.4395 69.1161  20
  16   2   1 86.3214 107.803  10
  16  -2   1 68.1172 109.060  10
  16   2   2 6739.67 265.801  26
  16  -2   2 7099.38 282.874  20
  16   2   2 7077.84 421.529  10
  16  -2   2 8253.61 456.605  10
  16  -2   2 7172.35 415.592   8
  16   2   3 4751.38 215.214  26
  16  -2   3 4786.68 228.600  20
  16   2   3 5261.39 371.993  10
  16  -2   3 5788.92 383.461  10
  16   2   3 4875.12 291.259   8
  16  -2   3 4842.70 342.570   8
  16   2   4 788.176 97.7582  26
  16  -2   4 1123.81 185.334  10
  16   2   4 905.509 172.649  10
  16   2   4 1173.15 151.233   8
  16  -2   4 1212.51 185.211   8
  16   2   5 1503.48 115.543  26
  16  -2   5 1696.85 213.570  10
  16   2   5 1648.39 172.870   8
  16  -2   5 1965.27 219.477   8
  16   2   6 5584.89 214.013  26
  16  -2   6 6326.57 367.372  10
  16   2   6 6244.27 315.641   8
  16  -2   7 9229.70 422.963  10
  16   2   7 8551.94 360.644   8
  16  -2   7 9869.32 432.146   8
  16  -2   8 4657.23 271.122  10
  16   2   8 4293.72 229.247   8
  16   2   9 428.203 93.3336  10
  16  -4 -11 818.866 63.7325  21
  16   4 -10 332.088 56.9802  26
  16  -4 -10 428.589 55.3476  21
  16   4  -9 680.499 79.3303  26
  16  -4  -9 658.409 72.0033  21
  16   4  -8 45.3429 52.5930  26
  16  -4  -8 31.9590 44.7306  21
 -16   4   8 36.7805 49.7721  17
  16   4  -7 2069.48 140.988  26
  16  -4  -7 2125.44 136.052  21
 -16   4   7 2105.52 186.070  17
  16   4  -6 1205.72 118.499  26
  16  -4  -6 1244.63 113.430  21
 -16   4   6 1398.13 160.734  17
  16   4  -5 1387.02 129.307  26
  16  -4  -5 1812.00 171.801   7
  16  -4  -5 1828.19 137.373  21
  16  -4  -5 1555.83 124.923  20
  16   4  -4 3698.05 201.320  26
  16   4  -4 3600.34 226.362   7
  16  -4  -4 3481.56 236.345   7
  16  -4  -4 3883.27 200.918  21
  16  -4  -4 4068.58 198.766  20
  16  -4  -3 4412.22 288.543   8
  16   4  -3 4053.14 212.868  26
  16  -4  -3 3834.27 247.229   7
  16  -4  -3 4142.08 211.602  21
  16  -4  -3 4244.20 208.913  20
  16   4  -2 10601.5 361.336  26
  16  -4  -2 10162.5 415.135   7
  16  -4  -2 11545.1 361.626  20
  16   4  -1 12951.9 408.696  26
  16  -4  -1 12689.2 469.611   7
  16  -4  -1 13949.8 408.459  20
  16   4   0 9803.65 341.762  26
  16  -4   0 10639.1 347.445  20
  16   4   1 20.4975 72.7018  26
  16  -4   2 623.315 137.871   8
  16   4   2 491.415 89.4518  26
  16  -4   2 739.383 134.325  10
  16   4   3 1863.53 136.653  26
  16  -4   3 2016.03 195.659  10
  16  -4   3 2129.03 214.638   8
  16  -4   4 153.213 91.9608   8
  16   4   4 142.309 62.4951  26
  16   4   4 189.739 77.8496  10
  16   4   5 4054.25 177.126  26
  16   4   5 4210.57 250.183  10
  16  -4   5 4572.75 280.730   8
  16  -4   6 117.833 78.3484   8
  16   4   6 109.488 48.9699  26
  16   4   6 190.394 70.4665  10
  16   4   7 1518.95 93.0925  26
  16  -4   7 1721.20 152.199   8
  16   4   8 2205.91 97.8510  26
  16   6  -9-14.9566 30.0966  26
  16   6  -8-13.7604 39.3714  26
  16   6  -7 1187.16 87.8962  26
  16   6  -6 406.063 65.7116  26
  16   6  -5 196.662 58.5526  26
 -16  -6   5 183.731 66.2461  11
  16   6  -4 1031.25 101.989  26
 -16  -6   4 983.986 124.375  11
  16   6  -3 1047.18 106.151  26
 -16  -6   3 1292.36 144.500  11
  16   6  -2 7597.30 258.123  26
 -16  -6   2 6567.81 336.070  11
  16   6  -1 8114.70 271.482  26
  16   6   0 33735.0 726.441  26
  16   6   1 6900.06 237.861  26
  16   6   2 1009.03 92.7473  26
  16   6   3 4838.04 177.910  26
  16   6   4-16.7308 38.6127  26
  16   6   5-17.4652 34.1499  26
  16   6   6 18.3226 25.6541  26
 -17   1  11 1401.52 142.334  17
 -17  -1  11 1323.66 133.784  17
 -17   1  10 3323.67 233.823  17
 -17  -1  10 3510.93 234.737  17
  17  -1  -9 221.841 50.0343  21
 -17   1   9 296.627 98.6648  17
 -17  -1   9 312.622 95.9913  17
  17   1  -8 8069.75 321.537   7
  17  -1  -8 8656.90 345.520   7
  17  -1  -8 7206.49 249.237  21
 -17   1   8 9764.50 449.332  17
 -17  -1   8 9429.16 436.810  17
  17   1  -7 2194.20 179.483   7
  17  -1  -7 2474.15 194.960   7
  17  -1  -7 2187.37 133.427  21
  17   1  -6 174.404 85.4246   7
  17  -1  -6 273.882 98.3313   7
  17  -1  -6 167.251 54.9073  21
  17   1  -5 44.7172 84.3437   7
  17  -1  -5 68.3518 87.8232   7
  17  -1  -5 49.0407 50.9934  21
  17  -1  -4 1316.79 180.572   7
  17   1  -4 1064.98 163.137   7
  17  -1  -4 1144.79 108.612  21
  17  -1  -3 6828.58 347.955   8
  17  -1  -2 13804.1 522.197   8
  17  -1  -2 13607.8 409.715  20
  17   1  -2 14593.0 575.795  10
  17  -1  -2 15154.2 606.414  10
  17  -1  -1 320.129 109.307   8
  17   1  -1 401.651 97.5898   8
  17   1  -1 391.488 71.9807  20
  17  -1  -1 450.068 87.8999  20
  17   1  -1 671.000 147.277  10
  17  -1  -1 595.609 153.277  10
  17   1   0 2717.08 154.559  20
  17  -1   0 3181.95 178.995  20
  17   1   0 3330.90 281.533  10
  17  -1   0 3798.05 303.787  10
  17  -1   0 3280.15 260.342   8
  17   1   0 2839.30 219.375   8
  17  -1   1 745.564 149.133   8
  17   1   1 658.460 120.544   8
  17   1   1 614.440 80.2349  20
  17  -1   1 732.335 96.8387  20
  17   1   1 637.483 149.113  10
  17  -1   1 1002.45 174.781  10
  17   1   2 6870.73 243.074  20
  17  -1   2 7377.52 271.127  20
  17   1   2 7952.53 430.450  10
  17  -1   2 8253.64 410.989   8
  17   1   2 7581.43 364.532   8
  17  -1   3 666.539 140.795   8
  17   1   3 603.101 117.796   8
  17   1   3 749.529 153.300  10
  17   1   4 1684.77 207.791  10
  17  -1   4 2152.59 210.009   8
  17   1   4 1885.04 181.780   8
  17   1   5 768.030 122.247   8
  17  -1   5 792.088 140.202   8
  17   1   5 695.490 142.092  10
  17   1   6 413.802 93.7171   8
  17  -1   6 329.054 103.178   8
  17   1   6 396.418 112.399  10
  17  -1   6 477.820 116.228  10
  17   1   7 117.421 64.5987   8
  17  -1   7-18.5864 75.0944   8
  17   1   7 42.8925 73.4195  10
  17  -1   7 96.6102 74.5722  10
  17   1   8 995.367 125.239  10
  17  -1   8 940.187 119.843  10
  17  -1   8 1082.18 120.038   8
  17  -3 -11 253.768 36.1310  21
  17  -3 -10 265.385 44.1115  21
  17  -3  -9 39.5329 36.8374  21
 -17   3   9 28.3423 52.7623  17
  17  -3  -8 1045.71 89.4167  21
 -17   3   8 1314.21 148.703  17
  17  -3  -7 3433.68 166.242  21
 -17   3   7 3774.49 256.309  17
 -17  -3   7 3897.83 251.345  17
  17   3  -6 19.3005 54.7814  26
  17   3  -6-4.60079 53.9448   7
  17  -3  -6-29.3592 72.0732   7
  17  -3  -6 52.9733 48.4644  21
  17   3  -5 300.434 71.4846  26
  17   3  -5 148.996 70.7214   7
  17  -3  -5 200.670 89.0858   7
  17  -3  -5 214.717 64.0377  21
  17  -3  -5 174.526 67.1094  20
  17   3  -4 10216.3 328.483  26
  17   3  -4 10670.8 413.710   7
  17  -3  -4 10993.8 424.918   7
  17  -3  -4 11255.9 350.132  21
  17  -3  -3 16231.0 552.944   8
  17  -3  -3 15189.7 519.986   7
  17  -3  -2 4440.90 285.642   8
  17   3  -2 3847.52 193.793  26
  17  -3  -2 4546.79 271.655   7
  17  -3  -1 24.1306 83.3366   8
  17  -3  -1 6.86442 77.1068   7
  17  -3  -1-3.92152 64.1285  20
  17  -3   0 3777.42 269.575   8
  17   3   0 3259.41 174.786  26
  17  -3   0 3404.29 235.482   7
  17  -3   0 3656.15 188.138  20
  17   3   0 3173.61 234.212  10
  17  -3   1 273.327 106.771   8
  17   3   1 343.076 74.6457  26
  17  -3   1 322.885 77.3453  20
  17   3   1 365.548 99.4142  10
  17  -3   1 342.990 113.354  10
  17   3   2 3545.07 174.342  26
  17  -3   2 3844.76 188.587  20
  17   3   2 3998.98 262.758  10
  17  -3   2 4207.48 287.818  10
  17  -3   2 4216.34 282.058   8
  17  -3   3-23.7891 92.3371   8
  17   3   3 14.9540 53.1982  26
  17   3   3 65.7856 72.3343  10
  17  -3   3-8.02875 75.5354  10
  17   3   4 1783.41 115.619  26
  17   3   4 2152.36 190.808  10
  17  -3   4 2359.32 202.171  10
  17  -3   4 2202.01 200.158   8
  17   3   5 2167.31 117.414  26
  17   3   5 2595.60 198.072  10
  17  -3   5 2797.19 203.557  10
  17   3   6 62.7410 39.0876  26
  17   3   6-22.2422 56.5941  10
  17   5  -9 1223.61 65.9943  26
  17   5  -8 478.303 54.5875  26
  17   5  -7 26.4905 40.5335  26
  17   5  -6-5.01637 46.5626  26
  17   5  -5 491.403 73.3248  26
  17   5  -4 277.425 68.9893  26
  17   5  -3 5719.44 216.226  26
  17  -5  -3 5601.81 199.233  20
  17   5  -2 1241.35 109.473  26
  17  -5  -2 1315.49 99.9759  20
  17  -5  -1 3962.89 170.022  20
  17  -5   0 12540.1 436.701   8
  17  -5   1 84.4877 71.2770   8
  17  -5   2 299.979 80.6856   8
  17  -5   3 276.094 74.8752   8
  17  -5   4 34.2816 48.4962   8
  17   7  -3 756.315 52.3621  26
  17   7  -2-30.2177 30.6014  26
  17   7  -1 456.218 44.0095  26
  17   7   0 840.540 53.8888  26
 -18   0  10 955.834 114.498  17
 -18   0   9-58.6133 66.8877  17
 -18   0   8 360.491 96.3224  17
  18   0  -7 29.9733 58.9748   7
  18   0  -6 1024.56 129.973   7
  18   0  -5 89.5286 80.9227   7
  18   0  -4 2357.38 201.580   7
  18   0  -3-66.3815 86.4807   7
  18   0  -3 47.1025 54.8253  20
  18   0  -2 462.899 94.2259   8
  18   0  -2 403.482 72.5633  20
  18   0  -1 55.3439 71.6071   8
  18   0  -1 39.0375 53.0130  20
  18   0  -1-26.4375 85.5153  10
  18   0   0 235.655 83.9683   8
  18   0   0 303.964 65.9536  20
  18   0   0 302.748 110.754  10
  18   0   1-19.4804 69.0253   8
  18   0   1-20.8532 48.1996  20
  18   0   1-17.6697 78.5743  10
  18   0   2 3080.46 250.060  10
  18   0   2 2942.68 214.809   8
  18   0   3-68.8319 72.3615   8
  18   0   3-16.5970 84.4605  10
  18   0   4 686.720 112.022   8
  18   0   4 836.005 137.438  10
  18   0   5 5.30299 58.6735   8
  18   0   5-55.5037 76.1695  10
  18   0   6 1918.30 168.978  10
  18   0   6 1726.87 140.075   8
  18  -2 -10 743.037 51.3706  21
  18  -2 -10 868.288 57.4661  20
  18  -2  -9 75.8713 32.3543  21
 -18   2   9 147.540 58.7630  17
 -18  -2   9 64.1522 48.3834  17
  18  -2  -8 68.9559 36.8999  21
 -18   2   8 31.6666 57.0027  17
 -18  -2   8 89.6101 61.3591  17
  18   2  -7 2392.74 150.265   7
  18  -2  -7 2446.43 126.519  21
 -18   2   7 3625.96 242.591  17
 -18  -2   7 3337.86 228.819  17
  18   2  -6 688.490 94.5039   7
  18  -2  -6 636.836 73.3229  21
  18   2  -5 2490.56 182.950   7
  18  -2  -5 3015.97 154.537  20
  18   2  -4 5396.69 276.229   7
  18  -2  -4 5660.36 283.051   7
  18  -2  -4 5512.46 215.774  20
  18  -2  -3 930.136 134.881   7
  18   2  -3 823.200 130.144   7
  18   2  -3 585.083 67.1131  20
  18  -2  -3 740.602 91.6319  20
  18  -2  -2 7708.57 346.534   8
  18  -2  -2 7472.21 343.240   7
  18  -2  -2 7168.07 258.116  20
  18  -2  -1 631.967 117.090   8
  18  -2  -1 630.317 119.334   7
  18  -2  -1 639.766 86.5194  20
  18  -2   0 133.196 78.1827   8
  18  -2   0 44.8886 76.2392   7
  18  -2   0 123.674 58.4195  20
  18   2   0 201.169 83.6858  10
  18  -2   1 725.662 124.381   8
  18  -2   1 730.396 121.410   7
  18  -2   1 685.356 86.1483  20
  18  -2   1 948.614 145.617  10
  18   2   1 784.709 129.428  10
  18  -2   2 275.379 96.4479   8
  18   2   2 276.844 94.5491  10
  18  -2   2 232.832 95.9565  10
  18  -2   3 236.529 87.0615   8
  18   2   3 244.320 85.4712  10
  18  -2   3 312.100 97.6901  10
  18  -2   4 274.489 87.9378   8
  18   2   4 289.684 86.5677  10
  18  -2   4 342.384 96.6064  10
  18   2   5 969.283 121.559  10
  18  -2   5 1202.46 130.861  10
  18  -2   5 1146.24 128.346   8
  18  -2   6 13.6162 51.3623   8
  18   2   6 9.25810 45.8088  10
  18  -4  -6 1.92877 32.0915  20
  18   4  -5 453.458 61.4894  26
  18  -4  -5 665.888 66.5263  20
  18   4  -4 21.4812 48.1439  26
  18  -4  -4 58.2464 42.3961  20
  18   4  -3 3651.18 157.173  26
  18   4  -3 3811.37 187.389   7
  18  -4  -3 4180.79 166.004  20
  18   4  -2 1626.29 108.830  26
  18   4  -2 1663.38 137.228   7
  18  -4  -2 2032.21 117.497  20
  18   4  -1 20.0649 60.0292  26
  18  -4  -1 158.343 53.9219  20
  18   4   0 3538.22 150.921  26
  18   4   1 45.5537 42.6355  26
  18   4   2 2243.39 110.445  26
  18  -4   3 1639.54 137.548   8
  18   4   3 1284.19 81.6160  26
  18   4   4 21.2608 30.9860  26
  18  -4   4 56.5446 46.7060   8
  19  -1  -9-15.4285 25.4477  20
  19  -1  -8 1867.30 90.8422  20
  19   1  -8 1709.38 81.1022  20
 -19   1   8 2575.72 171.823  17
 -19  -1   8 2446.55 165.774  17
  19  -1  -7 57.9312 38.1943  20
  19   1  -7 82.0127 33.0596  20
 -19   1   7-23.6401 68.3457  17
 -19  -1   7 62.8851 63.7420  17
  19   1  -6 167.642 61.7454   7
  19  -1  -6 254.370 68.0433   7
  19  -1  -6 228.114 50.8632  20
  19   1  -6 188.231 42.7487  20
 -19  -1   6 262.656 84.8546  17
  19  -1  -5 2115.98 154.402   7
  19   1  -5 1836.30 100.141  20
  19  -1  -5 2045.50 113.858  20
  19   1  -4 3073.10 193.672   7
  19   1  -4 2662.61 121.518  20
  19  -1  -4 2820.58 135.981  20
  19   1  -3 3996.89 152.253  20
  19  -1  -3 4491.57 174.577  20
  19   1  -2 109.747 77.6688   7
  19  -1  -2 11.0605 69.9732   7
  19   1  -2 51.0257 38.5138  20
  19  -1  -2 28.9959 45.6198  20
  19   1  -1 1742.05 164.061   7
  19   1  -1 1395.08 85.9101  20
  19  -1  -1 1588.92 104.624  20
  19  -1   0 6650.22 282.136   8
  19  -1   0 6258.01 288.256   7
  19  -1   0 5667.41 200.538  20
  19  -1   1-9.86846 55.0103   8
  19  -1   1-56.4965 65.3628   7
  19   1   1 61.5057 68.0493  10
  19  -1   2 3494.31 200.273   8
  19  -1   2 3281.11 195.705   7
  19   1   2 4275.56 240.512  10
  19  -1   2 4208.19 245.142  10
  19  -1   3 567.493 87.2897   8
  19   1   3 715.421 104.133  10
  19  -1   4 3487.65 180.788   8
  19   1   4 3603.56 203.355  10
  19  -3  -7 13.7785 25.5798  20
  19  -3  -6 252.387 41.9920  20
  19   3  -3 3442.91 176.090   7
  19   3  -2 5232.21 229.354   7
  19  -3  -2 4884.07 176.991  20
  19   3  -1 1532.62 129.885   7
  19  -3  -1 1448.56 96.1355  20
  19  -3   1 83.7110 56.0876   8
  19  -3   2 334.089 72.4823   8
  19  -3   3 229.200 57.3009   8
  20   0  -6 773.767 49.7786  20
  20   0  -5 24.5328 27.1048  20
 -20   0   5-14.7924 47.8471  17
  20   0  -4 226.438 58.5095   7
  20   0  -4 169.084 34.7932  20
  20   0  -3 33.3587 47.4437   7
  20   0  -3-4.53391 26.9618  20
  20   0  -2 57.9102 29.4749  20
  20   0   0 1959.63 136.504   7
  20  -2  -5 6284.80 169.313  20
  20  -2  -4 1598.96 81.2742  20
  20  -2  -3 622.563 55.1411  20
  20  -2  -2 3180.17 119.764  20
   0   0   0    0.00    0.00   0
TITL HF-4_auto in C2/c
REM C2/c (#15 in standard setting)
CELL 1.54184  16.417666   9.918494  15.208558  90.0000  95.7506  90.0000
ZERR   11.00   0.000313   0.000199   0.000323   0.0000   0.0019   0.0000
LATT  7
SYMM -x, y,-z+1/2
SFAC C H N O
UNIT 121.00 110.00 11.00 11.00
REM  CrysAlisPro recorded range (K): Min=149.9; max=150.0; aver:150.0
TEMP -123
TREF
HKLF 4
END
;
_shelx_hkl_checksum     90019
_shelx_res_file
;
TITL hf-4_auto_a.res in C2/c
    hf-4_auto.res
    created by SHELXL-2018/3 at 15:20:30 on 27-Apr-2024
REM Old TITL HF-4_auto in C2/c
REM SHELXT solution in C2/c: R1 0.136, Rweak 0.155, Alpha 0.025
REM <I/s> 0.890 for 71 systematic absences, Orientation as input
REM Formula found by SHELXT: C15 N O2
CELL 1.54184 16.418047 9.920464 15.213695 90 95.722 90
ZERR 8 0.000468 0.000252 0.000484 0 0.0027 0
LATT 7
SYMM -X,+Y,0.5-Z
SFAC C H N O
UNIT 120 120 8 16
L.S. 20
PLAN  5
SIZE 0.21 0.32 0.44
TEMP -123
CONF
BOND
list 4
MORE -1
BOND $H
fmap 2 53
acta
REM <olex2.extras>
REM <HklSrc "%.\\HF-4_auto.hkl">
REM </olex2.extras>
WGHT    0.073900    1.203200
EXTI    0.002892
FVAR       4.92144
O1    4    0.535234    0.579787    0.903643    11.00000    0.05549    0.03174 =
         0.05162   -0.00479    0.02048    0.00398
AFIX 147
H1    2    0.513945    0.592474    0.950925    11.00000   -1.50000
AFIX   0
O2    4    0.528120    0.365842    0.947159    11.00000    0.05826    0.03464 =
         0.05060   -0.00262    0.02170    0.00082
N1    3    0.745949    0.324368    0.619976    11.00000    0.04586    0.03694 =
         0.05313   -0.00818    0.01702    0.00101
AFIX  43
H1A   2    0.758886    0.238319    0.619262    11.00000   -1.20000
AFIX   0
C1    1    0.694387    0.360562    0.682292    11.00000    0.03155    0.03910 =
         0.04030   -0.00688    0.00498   -0.00084
C2    1    0.658948    0.257429    0.728026    11.00000    0.03594    0.03133 =
         0.04179   -0.00706    0.00091    0.00223
AFIX  43
H2    2    0.668889    0.166836    0.711902    11.00000   -1.20000
AFIX   0
C3    1    0.610210    0.280182    0.795464    11.00000    0.03006    0.03080 =
         0.03803   -0.00272   -0.00085   -0.00010
C4    1    0.594747    0.415638    0.818509    11.00000    0.03099    0.03074 =
         0.03856   -0.00390    0.00206    0.00130
C5    1    0.628484    0.518798    0.771255    11.00000    0.03993    0.02958 =
         0.04292   -0.00426    0.00551    0.00097
AFIX  43
H5    2    0.616905    0.609612    0.785434    11.00000   -1.20000
AFIX   0
C6    1    0.677907    0.494259    0.704869    11.00000    0.03976    0.03376 =
         0.04519   -0.00410    0.00891   -0.00279
AFIX  43
H6    2    0.700533    0.567010    0.674770    11.00000   -1.20000
AFIX   0
C7    1    0.576175    0.160811    0.839721    11.00000    0.04725    0.03025 =
         0.04197   -0.00063    0.00686    0.00031
AFIX 137
H7A   2    0.599543    0.157063    0.901512    11.00000   -1.50000
H7B   2    0.590199    0.078181    0.809301    11.00000   -1.50000
H7C   2    0.516513    0.169078    0.837310    11.00000   -1.50000
AFIX   0
C8    1    0.549362    0.450051    0.894104    11.00000    0.03342    0.03047 =
         0.04050   -0.00263    0.00392    0.00005
C9    1    0.780863    0.404695    0.557455    11.00000    0.03537    0.03948 =
         0.04160   -0.00995    0.00814   -0.00235
C10   1    0.741471    0.513723    0.514384    11.00000    0.03029    0.05635 =
         0.04402   -0.00700    0.00260    0.00471
AFIX  43
H10   2    0.688559    0.539547    0.528380    11.00000   -1.20000
AFIX   0
C11   1    0.778682    0.584506    0.451560    11.00000    0.03988    0.04943 =
         0.04068   -0.00391   -0.00001    0.00695
AFIX  43
H11   2    0.751010    0.659471    0.423548    11.00000   -1.20000
AFIX   0
C12   1    0.855802    0.549406    0.427831    11.00000    0.04004    0.04027 =
         0.04112   -0.01125    0.00524   -0.00125
C13   1    0.893569    0.438121    0.470178    11.00000    0.03762    0.03990 =
         0.05233   -0.01116    0.01369    0.00235
AFIX  43
H13   2    0.945586    0.410170    0.454627    11.00000   -1.20000
AFIX   0
C14   1    0.857657    0.367543    0.533892    11.00000    0.04165    0.03467 =
         0.05184   -0.00836    0.01089    0.00548
AFIX  43
H14   2    0.885419    0.292813    0.562098    11.00000   -1.20000
AFIX   0
C15   1    0.895588    0.628900    0.359439    11.00000    0.05350    0.04577 =
         0.05344   -0.00440    0.01256   -0.00321
AFIX 137
H15A  2    0.910292    0.718655    0.382809    11.00000   -1.50000
H15B  2    0.857318    0.637784    0.306056    11.00000   -1.50000
H15C  2    0.945053    0.582004    0.344935    11.00000   -1.50000
AFIX   0
HKLF 4
REM  hf-4_auto_a.res in C2/c
REM wR2 = 0.1332, GooF = S = 1.095, Restrained GooF = 1.095 for all data
REM R1 = 0.0459 for 2168 Fo > 4sig(Fo) and 0.0494 for all 2419 data
REM 167 parameters refined using 0 restraints
END
WGHT      0.0737      1.1983
REM Highest difference peak  0.249,  deepest hole -0.205,  1-sigma level  0.044
Q1    1   0.5998  0.3463  0.8065  11.00000  0.05    0.25
Q2    1   0.5976  0.6366  0.7862  11.00000  0.05    0.22
Q3    1   0.5765  0.4324  0.8543  11.00000  0.05    0.22
Q4    1   0.5981  0.2345  0.8251  11.00000  0.05    0.21
Q5    1   0.7793  0.5039  0.5569  11.00000  0.05    0.20
;
_shelx_res_checksum     39016
