# Supplementary material for: 2-Methyl-4-[(4-methyl­phen­yl)amino]­benzoic acid
Source: IUCrdata. 2025 May 30;10(Pt 5):x250455. doi: 10.1107/S2414314625004559 (PMC12142384; doi:10.1107/S2414314625004559)
Supplement: Supplementary file 2 [file x-10-x250455-Isup2.hkl]

data_I                                                                          
_shelx_title ' hf-4_auto_a.res in C2/c'                                         
_shelx_refln_list_code          4                                               
_shelx_F_calc_maximum      238.36                                               
_exptl_crystal_F_000      1024.00                                               
_reflns_d_resolution_high  0.7954                                               
                                                                                
loop_                                                                           
 _space_group_symop_operation_xyz                                               
 'x, y, z'                                                                      
 '-x, y, -z+1/2'                                                                
 'x+1/2, y+1/2, z'                                                              
 '-x+1/2, y+1/2, -z+1/2'                                                        
 '-x, -y, -z'                                                                   
 'x, -y, z-1/2'                                                                 
 '-x+1/2, -y+1/2, -z'                                                           
 'x+1/2, -y+1/2, z-1/2'                                                         
                                                                                
_cell_length_a    16.4180                                                       
_cell_length_b     9.9205                                                       
_cell_length_c    15.2137                                                       
_cell_angle_alpha  90.000                                                       
_cell_angle_beta   95.722                                                       
_cell_angle_gamma  90.000                                                       
                                                                                
_shelx_F_squared_multiplier     1.000                                           
                                                                                
loop_                                                                           
 _refln_index_h                                                                 
 _refln_index_k                                                                 
 _refln_index_l                                                                 
 _refln_F_squared_calc                                                          
 _refln_F_squared_meas                                                          
 _refln_F_squared_sigma                                                         
 _refln_observed_status                                                         
   2   0   0       3315.96       3116.15        97.98 o                         
   4   0   0       2636.31       2734.45        29.97 o                         
   6   0   0       4901.14       4449.37        47.52 o                         
   8   0   0       3596.51       3923.65        56.85 o                         
  10   0   0        488.63        465.65        10.33 o                         
  12   0   0        240.83        234.84         5.24 o                         
  14   0   0       1295.92       1376.86        23.23 o                         
  16   0   0        271.39        289.07        11.29 o                         
  18   0   0         11.01         11.78         1.94 o                         
  20   0   0        120.84         80.99         5.64 o                         
   1   1   0       6797.03       7445.15       142.37 o                         
   3   1   0       8197.87       8119.75        60.26 o                         
   5   1   0       7323.96       7000.11        68.54 o                         
   7   1   0          2.97          1.70         0.44 o                         
   9   1   0       2081.02       2090.19        21.76 o                         
  11   1   0         39.94         51.29         2.78 o                         
  13   1   0       2065.87       2085.93        17.21 o                         
  15   1   0        194.79        186.91         4.39 o                         
  17   1   0        143.54        127.72         5.71 o                         
  19   1   0        297.73        251.93        11.22 o                         
   0   2   0      20736.93      23476.05       398.09 o                         
   2   2   0          4.00         21.19         4.55 o                         
   4   2   0        177.45        153.62         3.02 o                         
   6   2   0          1.71          1.57         0.40 o                         
   8   2   0         20.06         21.23         1.40 o                         
  10   2   0        133.12        132.19         6.27 o                         
  12   2   0        736.17        756.01         8.71 o                         
  14   2   0         25.02         23.97         1.80 o                         
  16   2   0          5.25          6.57         1.63 o                         
  18   2   0          5.44          5.12         1.49 o                         
   1   3   0       2889.82       2483.93        20.41 o                         
   3   3   0       2963.72       2797.30        74.31 o                         
   5   3   0       1531.02       1440.17        41.79 o                         
   7   3   0        135.83        106.80         7.36 o                         
   9   3   0        190.63        242.75        10.83 o                         
  11   3   0         49.00         60.46         3.09 o                         
  13   3   0        281.06        290.16         5.47 o                         
  15   3   0         24.13         28.72         2.83 o                         
  17   3   0        141.79        142.47         4.31 o                         
   0   4   0       6814.56       6824.51        84.24 o                         
   2   4   0       3307.57       3317.49        35.14 o                         
   4   4   0       2576.48       2555.16        24.46 o                         
   6   4   0        580.41        586.74         8.42 o                         
   8   4   0        171.03        218.80         4.82 o                         
  10   4   0        785.42        886.51         9.30 o                         
  12   4   0        439.25        446.56         6.36 o                         
  14   4   0        147.08        147.65         5.35 o                         
  16   4   0        389.62        423.36        17.28 o                         
  18   4   0        173.20        146.26         6.24 o                         
   1   5   0         12.82          8.46         2.56 o                         
   3   5   0       9667.04       9987.08       101.49 o                         
   5   5   0          0.38          1.36         1.07 o                         
   7   5   0         18.02         12.11         1.21 o                         
   9   5   0       1292.04       1303.65        13.34 o                         
  11   5   0        417.64        415.79         5.84 o                         
  13   5   0        131.47        118.18         7.07 o                         
  15   5   0         14.97         15.96         2.35 o                         
  17   5   0        481.76        519.38        18.09 o                         
   0   6   0        323.55        351.59        11.77 o                         
   2   6   0       1246.04       1195.99        12.71 o                         
   4   6   0        136.70        163.84         3.68 o                         
   6   6   0          0.21          2.18         0.89 o                         
   8   6   0         29.60         26.98         1.71 o                         
  10   6   0        205.97        212.93         4.29 o                         
  12   6   0        528.92        550.74        13.85 o                         
  14   6   0         20.45         15.00         2.23 o                         
  16   6   0       1351.82       1404.98        30.25 o                         
   1   7   0        337.99        295.59         5.71 o                         
   3   7   0        583.25        611.97         9.22 o                         
   5   7   0       2305.59       2201.60        28.37 o                         
   7   7   0         13.36         10.67         2.23 o                         
   9   7   0        142.39        147.39         4.39 o                         
  11   7   0         23.10         18.42         2.56 o                         
  13   7   0          0.00         -2.36         3.28 o                         
  15   7   0         25.23         17.71         3.10 o                         
  17   7   0         55.70         34.73         2.23 o                         
   0   8   0        179.23        177.10         6.28 o                         
   2   8   0        238.82        254.51         5.00 o                         
   4   8   0        249.82        237.09         6.86 o                         
   6   8   0       1199.15       1240.34        18.83 o                         
   8   8   0          2.33          3.88         5.06 o                         
  10   8   0         15.46         21.84         4.34 o                         
  12   8   0          7.24          5.11         2.01 o                         
  14   8   0          1.21          1.48         1.79 o                         
   1   9   0        407.01        421.58         8.99 o                         
   3   9   0        546.78        523.43         9.52 o                         
   5   9   0        277.44        260.44         9.04 o                         
   7   9   0        142.08        169.06        12.16 o                         
   9   9   0          8.90          3.83         4.70 o                         
  11   9   0        172.76        189.41         8.01 o                         
  13   9   0          2.68         -0.38         1.96 o                         
   0  10   0        202.88        211.41         6.74 o                         
   2  10   0        256.11        242.92         9.07 o                         
   4  10   0        148.05        166.52         9.73 o                         
   6  10   0         94.56         70.04         6.27 o                         
   8  10   0         32.79         30.74         2.31 o                         
  10  10   0        151.64        130.49         6.30 o                         
   1  11   0          4.50          3.57         2.26 o                         
   3  11   0        111.46        111.19         6.51 o                         
   5  11   0        285.28        289.80        25.20 o                         
   7  11   0        191.35        219.53        27.15 o                         
   0  12   0        136.42        158.88         6.62 o                         
   4  12   0         94.93        114.61         5.16 o                         
 -19   1   1         77.80         62.87         4.03 o                         
 -17   1   1         11.03         18.66         1.87 o                         
 -15   1   1          0.38         -0.38         1.26 o                         
 -13   1   1         60.14         60.53         2.00 o                         
 -11   1   1       1488.45       1630.82        20.58 o                         
  -9   1   1        891.52        851.22         8.66 o                         
  -7   1   1         22.76         21.29         1.40 o                         
  -5   1   1        270.26        348.11         7.00 o                         
  -3   1   1       1301.09       1162.99        19.50 o                         
  -1   1   1       2660.47       2395.15        29.80 o                         
   1   1   1      13486.97      10912.07       131.46 o                         
   3   1   1      14477.81      13861.43       476.91 o                         
   5   1   1        911.14        815.57        20.80 o                         
   7   1   1        341.90        358.83         5.13 o                         
   9   1   1         33.12         29.69         1.38 o                         
  11   1   1        146.29        147.46         3.55 o                         
  13   1   1         30.49         26.89         1.79 o                         
  15   1   1        140.09        150.27         3.78 o                         
  17   1   1         29.51         29.19         1.94 o                         
  19   1   1          0.12         -0.12         1.48 o                         
 -18   2   1         29.68         26.24         2.48 o                         
 -16   2   1         41.17         34.87         2.16 o                         
 -14   2   1        122.83        120.01         2.98 o                         
 -12   2   1          4.13          0.23         0.97 o                         
 -10   2   1       1147.96       1188.26        15.73 o                         
  -8   2   1       1168.99       1137.72        15.44 o                         
  -6   2   1        887.17        879.81         9.89 o                         
  -4   2   1         67.33         91.23         5.18 o                         
  -2   2   1       3089.81       2873.41        45.98 o                         
   0   2   1      16036.33      17728.86       173.16 o                         
   2   2   1       7772.95       6443.04        78.91 o                         
   4   2   1        224.44        212.21         4.12 o                         
   6   2   1        116.63        129.78         2.64 o                         
   8   2   1          0.06          1.70         0.86 o                         
  10   2   1          0.13          1.70         0.94 o                         
  12   2   1         38.85         39.30         2.11 o                         
  14   2   1        182.53        175.95         3.85 o                         
  16   2   1          2.25          1.93         1.50 o                         
  18   2   1         28.70         31.33         2.14 o                         
 -19   3   1         84.01         61.12         3.19 o                         
 -17   3   1          0.25          0.32         1.75 o                         
 -15   3   1        121.56        132.73         5.69 o                         
 -13   3   1          5.39          4.88         1.37 o                         
 -11   3   1         37.40         37.40         2.10 o                         
  -9   3   1         10.08         20.52         1.26 o                         
  -7   3   1       1903.54       1921.92        22.12 o                         
  -5   3   1         54.82         58.32         1.87 o                         
  -3   3   1       1267.87       1303.64        11.11 o                         
  -1   3   1        393.36        367.97         3.26 o                         
   1   3   1       3132.39       2855.50        17.74 o                         
   3   3   1       4533.39       4202.24        33.75 o                         
   5   3   1        509.60        443.27         9.63 o                         
   7   3   1       1259.70       1242.95        14.85 o                         
   9   3   1        186.00        192.03         6.06 o                         
  11   3   1       2234.23       2295.98        37.53 o                         
  13   3   1         62.03         57.52         2.54 o                         
  15   3   1          9.57         14.16         1.96 o                         
  17   3   1         13.75         13.72         1.67 o                         
  19   3   1          2.79          3.46         2.32 o                         
 -18   4   1          7.64          3.84         2.85 o                         
 -16   4   1        507.36        549.20        15.35 o                         
 -14   4   1        299.77        304.08         8.57 o                         
 -12   4   1        253.38        256.62         4.55 o                         
 -10   4   1        270.02        249.65         4.15 o                         
  -8   4   1       6786.31       6738.54        80.60 o                         
  -6   4   1        111.38        105.40         3.48 o                         
  -4   4   1         23.23         23.19         1.29 o                         
  -2   4   1       1065.60        992.17        26.50 o                         
   0   4   1        450.74        403.18         4.37 o                         
   2   4   1         75.75         85.62         2.67 o                         
   4   4   1        768.88        903.08        12.09 o                         
   6   4   1         39.63         43.49         2.86 o                         
   8   4   1        213.21        189.43         9.91 o                         
  10   4   1        428.14        468.77         5.65 o                         
  12   4   1         13.56         22.03         1.57 o                         
  14   4   1        442.72        476.59         9.79 o                         
  16   4   1          5.21          0.85         3.00 o                         
  18   4   1          1.83          1.88         1.76 o                         
 -17   5   1        169.18        163.80         7.03 o                         
 -15   5   1        459.30        511.13        12.66 o                         
 -13   5   1        457.80        489.07         8.00 o                         
 -11   5   1        536.75        561.59        12.15 o                         
  -9   5   1         82.47         56.86         2.02 o                         
  -7   5   1          7.58          5.00         1.17 o                         
  -5   5   1       3622.12       3874.96        55.84 o                         
  -3   5   1       4170.62       4255.72        45.45 o                         
  -1   5   1        855.89       1004.29        15.41 o                         
   1   5   1       1299.31       1213.92        24.98 o                         
   3   5   1       1068.16       1062.16        14.03 o                         
   5   5   1         93.43        117.96         5.64 o                         
   7   5   1        509.50        467.51        12.99 o                         
   9   5   1        143.22        136.54         3.71 o                         
  11   5   1       1314.17       1346.01        20.73 o                         
  13   5   1        385.91        449.11         8.86 o                         
  15   5   1        249.36        271.61         6.95 o                         
  17   5   1          0.34          3.49         2.94 o                         
 -16   6   1        364.96        335.82        11.24 o                         
 -14   6   1        189.20        192.97         5.72 o                         
 -12   6   1        601.84        647.44        11.98 o                         
 -10   6   1       1014.25       1016.24        10.37 o                         
  -8   6   1       1542.80       1557.58        13.41 o                         
  -6   6   1        151.89        164.22         3.74 o                         
  -4   6   1        108.24         92.79         2.75 o                         
  -2   6   1          7.14          3.08         0.97 o                         
   0   6   1         46.65         20.23         2.07 o                         
   2   6   1         50.72         47.93         2.17 o                         
   4   6   1        331.71        481.03         9.55 o                         
   6   6   1         33.58         24.16         2.60 o                         
   8   6   1       1144.28       1206.63        12.33 o                         
  10   6   1          1.43          0.45         1.11 o                         
  12   6   1         58.70         60.38         3.62 o                         
  14   6   1         45.00         38.70         4.10 o                         
  16   6   1        289.43        285.43         9.84 o                         
 -17   7   1         27.00         18.84         1.82 o                         
 -15   7   1         16.26          9.88         2.84 o                         
 -13   7   1        375.22        407.21        13.90 o                         
 -11   7   1        136.21        147.19         6.69 o                         
  -9   7   1         63.71         61.33         2.91 o                         
  -7   7   1         89.61         88.23         3.11 o                         
  -5   7   1         22.90         19.78         2.91 o                         
  -3   7   1        750.23        648.86        10.50 o                         
  -1   7   1        139.97        143.29         3.32 o                         
   1   7   1         68.32         59.37         2.25 o                         
   3   7   1        226.73        201.20         4.72 o                         
   5   7   1         70.52         64.56         2.95 o                         
   7   7   1       1902.94       1966.21        21.65 o                         
   9   7   1         57.23         55.02         5.06 o                         
  11   7   1         70.23         76.16         4.02 o                         
  13   7   1        209.71        199.78         9.01 o                         
  15   7   1         20.74         15.23         2.76 o                         
 -14   8   1         27.28         17.74         1.86 o                         
 -12   8   1         29.10         24.61         3.63 o                         
 -10   8   1         33.41         27.59         3.38 o                         
  -8   8   1        109.10        111.16        10.11 o                         
  -6   8   1       1407.84       1291.26        17.89 o                         
  -4   8   1       1670.17       1737.15        35.89 o                         
  -2   8   1        106.77        112.07         3.08 o                         
   0   8   1        229.11        249.03         4.55 o                         
   2   8   1         18.18         14.39         1.70 o                         
   4   8   1        451.14        478.13        14.03 o                         
   6   8   1          0.30          2.20         3.63 o                         
   8   8   1        986.74       1116.12        32.88 o                         
  10   8   1        492.74        547.73        18.76 o                         
  12   8   1         11.59          9.31         2.15 o                         
  14   8   1         25.45         25.31         2.71 o                         
 -13   9   1         61.32         58.49         5.35 o                         
 -11   9   1         16.53         14.39         4.54 o                         
  -9   9   1          5.02          2.84         2.97 o                         
  -7   9   1          0.23          2.23         3.16 o                         
  -5   9   1       3873.15       4042.21        49.70 o                         
  -3   9   1        182.14        186.93         4.41 o                         
  -1   9   1         93.87         79.19         3.34 o                         
   1   9   1          0.52          1.80         1.31 o                         
   3   9   1         21.99         22.36         2.63 o                         
   5   9   1         17.69         17.80         5.87 o                         
   7   9   1        167.50        183.24        12.42 o                         
   9   9   1       1106.01       1146.61        20.28 o                         
  11   9   1         52.09         63.64         6.38 o                         
  13   9   1         67.54         60.44         5.72 o                         
 -10  10   1        322.92        322.61        10.19 o                         
  -8  10   1         11.02         19.55         2.23 o                         
  -6  10   1        569.56        557.87        12.87 o                         
  -4  10   1          1.96          3.49         1.96 o                         
  -2  10   1        242.85        262.09         6.79 o                         
   0  10   1        217.54        208.53        10.64 o                         
   2  10   1         51.69         59.53         3.99 o                         
   4  10   1        116.95        107.31         5.82 o                         
   6  10   1         30.85         47.46         4.42 o                         
   8  10   1        618.98        699.36        13.93 o                         
  10  10   1         30.39         34.51         4.57 o                         
  -7  11   1          5.91          8.01         3.28 o                         
  -5  11   1        195.29        250.67         7.59 o                         
  -3  11   1         87.87         90.07         4.12 o                         
  -1  11   1         76.26         83.37         4.40 o                         
   1  11   1        152.91        223.52         9.39 o                         
   3  11   1         95.36        132.37         5.61 o                         
   5  11   1         27.82         22.04         2.58 o                         
   7  11   1          8.25         16.23         2.27 o                         
  -4  12   1         24.90         16.79         2.28 o                         
   0  12   1        126.81        169.73         4.81 o                         
   2  12   1          8.16         12.02         2.19 o                         
   4  12   1        318.42        368.02        10.18 o                         
 -20   0   2          6.50          2.39         1.22 o                         
 -18   0   2         20.11         17.65         2.37 o                         
 -16   0   2        397.30        382.48        23.80 o                         
 -14   0   2         97.73         74.93         3.85 o                         
 -12   0   2        820.20        852.77        11.33 o                         
 -10   0   2       6079.64       6347.30        67.61 o                         
  -8   0   2        251.57        348.68         6.99 o                         
  -6   0   2       9973.73       9558.90       119.75 o                         
  -4   0   2        340.48        238.32         5.58 o                         
  -2   0   2       1299.04       1144.53        15.83 o                         
   0   0   2       3204.81       3138.69        39.24 o                         
   2   0   2        541.83        544.92        62.11 o                         
   6   0   2        280.27        240.09        11.18 o                         
   8   0   2       6136.60       6021.94       113.88 o                         
  10   0   2        275.44        335.01         5.63 o                         
  12   0   2        365.96        352.07         9.57 o                         
  14   0   2        132.79        141.43         4.97 o                         
  16   0   2        223.83        218.28         9.06 o                         
  18   0   2        117.60        124.06         6.73 o                         
 -19   1   2          0.52          1.94         1.06 o                         
 -17   1   2        587.02        586.00        13.96 o                         
 -15   1   2        103.43         87.86         2.98 o                         
 -13   1   2         16.65         18.89         1.37 o                         
 -11   1   2       1118.26       1055.33        11.45 o                         
  -9   1   2       7233.27       7665.00        64.85 o                         
  -7   1   2        869.92        766.72        10.24 o                         
  -5   1   2          6.13          4.23         0.92 o                         
  -3   1   2        721.25        740.52         9.69 o                         
  -1   1   2       6216.24       6466.04        63.88 o                         
   1   1   2       2674.49       2480.97        43.81 o                         
   5   1   2       4773.30       4368.91        44.33 o                         
   7   1   2         25.76         15.24         1.31 o                         
   9   1   2         56.97         50.21         1.70 o                         
  11   1   2        670.56        680.31         7.63 o                         
  13   1   2          1.17          0.42         0.90 o                         
  15   1   2         80.50         79.88         3.04 o                         
  17   1   2        310.57        307.42         8.71 o                         
  19   1   2        156.32        156.11        10.19 o                         
 -20   2   2        207.78        131.55         4.95 o                         
 -18   2   2        304.65        305.99         7.33 o                         
 -16   2   2         79.08         83.33         3.42 o                         
 -14   2   2          0.01          0.03         1.11 o                         
 -12   2   2         88.61        126.21         2.68 o                         
 -10   2   2        588.74        617.96        11.22 o                         
  -8   2   2         12.08         23.08         1.37 o                         
  -6   2   2       4813.22       5044.74        54.42 o                         
  -4   2   2        470.34        460.52         7.41 o                         
  -2   2   2        252.64        247.45         4.95 o                         
   0   2   2      12024.64      12369.22        94.37 o                         
   2   2   2       2646.18       2346.12        30.98 o                         
   4   2   2       3596.21       3045.35        95.04 o                         
   6   2   2         80.83         98.13         1.93 o                         
   8   2   2       1323.65       1311.95        15.36 o                         
  10   2   2         62.36         51.76         2.20 o                         
  12   2   2         10.10          6.13         1.18 o                         
  14   2   2         66.78         77.76         2.62 o                         
  16   2   2        257.74        295.36         6.83 o                         
  18   2   2          5.33         10.81         2.28 o                         
 -19   3   2        254.75        207.64         7.20 o                         
 -17   3   2        172.86        173.27         9.23 o                         
 -15   3   2          0.17         -0.26         1.51 o                         
 -13   3   2        648.75        660.38         7.91 o                         
 -11   3   2        351.15        342.48         4.90 o                         
  -9   3   2          7.47          7.92         0.94 o                         
  -7   3   2         95.61        116.60         3.49 o                         
  -5   3   2        391.32        374.64        12.99 o                         
  -3   3   2         12.09          2.22         0.99 o                         
  -1   3   2      10902.83      11028.91        94.36 o                         
   1   3   2         27.56         40.40         1.50 o                         
   3   3   2        569.04        692.14        17.43 o                         
   5   3   2       1140.42        968.47        13.18 o                         
   7   3   2       1132.42       1142.53        12.59 o                         
   9   3   2        355.48        310.51         6.10 o                         
  11   3   2       1019.31        976.19        14.20 o                         
  13   3   2        104.63        100.67         3.42 o                         
  15   3   2          1.13          0.73         1.62 o                         
  17   3   2        144.83        160.17         4.78 o                         
  19   3   2         14.50         13.80         2.99 o                         
 -18   4   2        102.93         74.18         5.24 o                         
 -16   4   2        439.11        449.19        15.94 o                         
 -14   4   2        246.63        268.78        10.86 o                         
 -12   4   2        100.40         96.75         3.06 o                         
 -10   4   2        213.96        231.91         3.94 o                         
  -8   4   2        415.89        404.41         6.79 o                         
  -6   4   2        896.44       1085.54        10.78 o                         
  -4   4   2       1763.81       1794.56        14.41 o                         
  -2   4   2         23.83         45.61         1.56 o                         
   0   4   2       8216.46       8245.29        71.48 o                         
   2   4   2        803.11        784.46         7.54 o                         
   4   4   2         90.23        140.89         3.49 o                         
   6   4   2       5812.60       5974.13        74.69 o                         
   8   4   2       1955.03       1846.51        24.84 o                         
  10   4   2        246.64        248.29         4.34 o                         
  12   4   2        677.30        697.99        12.66 o                         
  14   4   2        512.15        575.79        11.14 o                         
  16   4   2         21.52         24.72         2.71 o                         
  18   4   2        111.60         92.70         4.56 o                         
 -17   5   2         68.21         52.99         3.05 o                         
 -15   5   2         29.86         37.64         3.62 o                         
 -13   5   2       2430.85       2717.93        33.99 o                         
 -11   5   2        206.05        190.13         4.26 o                         
  -9   5   2       1369.28       1314.79        21.18 o                         
  -7   5   2       1126.76       1234.36        16.37 o                         
  -5   5   2       2800.54       2861.56        41.34 o                         
  -3   5   2        130.02        159.75         5.32 o                         
  -1   5   2        169.95        158.40         3.14 o                         
   1   5   2       3327.16       3234.70        43.05 o                         
   3   5   2       1192.82       1236.27        19.89 o                         
   5   5   2       1109.24       1028.34        18.27 o                         
   7   5   2       1829.29       1808.30        18.34 o                         
   9   5   2        112.51        109.76         3.30 o                         
  11   5   2         27.05         25.74         2.02 o                         
  13   5   2          0.05          1.16         1.68 o                         
  15   5   2          0.47         -0.55         2.36 o                         
  17   5   2         12.43         12.39         3.33 o                         
 -16   6   2        337.91        299.97        21.30 o                         
 -14   6   2         49.91         45.15         3.48 o                         
 -12   6   2       1473.87       1589.25        18.89 o                         
 -10   6   2         21.41         28.69         1.71 o                         
  -8   6   2        242.29        249.42         4.31 o                         
  -6   6   2        397.19        376.84         6.42 o                         
  -4   6   2          3.67          7.82         1.18 o                         
  -2   6   2        297.89        283.96         6.27 o                         
   0   6   2        717.73        707.54        23.86 o                         
   2   6   2         12.76         12.79         1.26 o                         
   4   6   2         31.82         39.86         1.85 o                         
   6   6   2        707.47        780.23        15.01 o                         
   8   6   2        182.37        188.07         4.70 o                         
  10   6   2        468.14        463.02        10.27 o                         
  12   6   2         40.42         43.58         4.07 o                         
  14   6   2         42.08         38.46         3.62 o                         
  16   6   2         47.01         41.67         3.83 o                         
 -17   7   2          0.88         -1.25         1.26 o                         
 -15   7   2        681.95        637.68        32.39 o                         
 -13   7   2         59.53         49.09         5.11 o                         
 -11   7   2          5.04          2.05         2.84 o                         
  -9   7   2        681.78        691.17        11.83 o                         
  -7   7   2         43.53         43.83         1.97 o                         
  -5   7   2         35.85         20.52         2.20 o                         
  -3   7   2        905.06        845.13        10.48 o                         
  -1   7   2       3111.17       3017.56        25.73 o                         
   1   7   2        224.19        269.35         5.66 o                         
   3   7   2        123.15        122.84         3.67 o                         
   5   7   2        830.31        774.50        15.03 o                         
   7   7   2        582.04        575.42        10.70 o                         
   9   7   2       1177.12       1249.81        17.73 o                         
  11   7   2          3.48          5.01         2.29 o                         
  13   7   2         39.03         33.28         4.10 o                         
  15   7   2        244.21        253.90         8.52 o                         
 -14   8   2          1.55         -0.14         1.25 o                         
 -12   8   2        175.79        165.67         7.85 o                         
 -10   8   2        368.07        407.28        10.95 o                         
  -8   8   2         26.20         19.18         5.82 o                         
  -6   8   2         10.76         18.33         2.63 o                         
  -4   8   2       1118.60       1184.00        31.46 o                         
  -2   8   2        615.19        540.47         6.86 o                         
   0   8   2        509.53        515.12         7.93 o                         
   2   8   2          0.74         -0.28         1.41 o                         
   4   8   2        132.64        129.00         9.70 o                         
   6   8   2        603.30        627.01        16.03 o                         
   8   8   2         79.83         80.59         4.10 o                         
  10   8   2         67.20         59.50         4.05 o                         
  12   8   2         90.99         87.02         4.21 o                         
  14   8   2         82.09         83.82         4.19 o                         
 -13   9   2         42.26         42.91         3.40 o                         
 -11   9   2          1.21          2.05         2.22 o                         
  -9   9   2        104.22         76.39         6.20 o                         
  -7   9   2        500.42        537.30        18.68 o                         
  -5   9   2        117.72        145.09         5.41 o                         
  -3   9   2        137.44        180.07         4.74 o                         
  -1   9   2        155.64        155.42         3.99 o                         
   1   9   2        129.48        118.39         4.73 o                         
   3   9   2        187.50        203.16         8.73 o                         
   5   9   2         66.60         73.82         3.91 o                         
   7   9   2        410.01        441.49        17.50 o                         
   9   9   2          4.03          7.08         4.48 o                         
  11   9   2          1.57         -1.20         3.11 o                         
  13   9   2        128.09         86.31         6.49 o                         
 -10  10   2         63.69         71.34         4.28 o                         
  -8  10   2          0.01         -0.36         2.76 o                         
  -6  10   2         63.38         53.08         5.05 o                         
  -4  10   2        681.39        773.26        14.44 o                         
  -2  10   2        332.19        324.48         9.52 o                         
   0  10   2         40.51         33.38         2.86 o                         
   2  10   2         68.19         73.89         3.04 o                         
   4  10   2         15.42         15.03         2.22 o                         
   6  10   2        218.51        207.34         8.98 o                         
   8  10   2        160.68        146.76         5.40 o                         
  10  10   2         25.87         37.95         4.50 o                         
  -7  11   2         26.35         38.54         6.66 o                         
  -5  11   2          2.57         11.20         2.09 o                         
  -3  11   2         71.65         65.52         3.96 o                         
  -1  11   2         86.71        104.13         4.55 o                         
   1  11   2         92.55         88.30         9.86 o                         
   3  11   2        113.80        124.50         5.35 o                         
   5  11   2        215.90        230.55         6.95 o                         
   7  11   2        240.10        254.90         6.43 o                         
  -4  12   2         22.95         17.42         2.17 o                         
  -2  12   2        142.53        183.16         6.96 o                         
   2  12   2          2.39          2.10         1.51 o                         
 -19   1   3        241.54        174.72        10.23 o                         
 -17   1   3        292.39        282.39        14.39 o                         
 -15   1   3          0.03         -0.84         1.15 o                         
 -13   1   3         29.72         24.73         1.25 o                         
 -11   1   3         22.92         33.13         1.36 o                         
  -9   1   3        588.59        623.30         8.44 o                         
  -7   1   3       2985.58       3024.79        35.51 o                         
  -5   1   3        647.25        730.48        10.92 o                         
  -3   1   3       2123.20       1698.47        19.73 o                         
  -1   1   3       3581.29       3234.76        29.26 o                         
   1   1   3       1859.06       1599.27        20.90 o                         
   3   1   3      56816.42      63095.48      1072.02 o                         
   5   1   3        510.63        479.62         8.76 o                         
   7   1   3       4059.10       4233.31        35.86 o                         
   9   1   3       1289.76       1136.08        15.00 o                         
  11   1   3        202.77        225.91         3.69 o                         
  13   1   3         77.96         70.93         2.56 o                         
  15   1   3        117.34        115.34         3.59 o                         
  17   1   3         27.85         27.48         3.21 o                         
  19   1   3         29.37         26.31         3.05 o                         
 -20   2   3         32.68         25.71         2.28 o                         
 -18   2   3         25.67         29.74         2.79 o                         
 -16   2   3          7.76          7.62         1.91 o                         
 -14   2   3        197.52        163.85         4.05 o                         
 -12   2   3          5.64          6.07         0.89 o                         
 -10   2   3        190.62        191.78         3.42 o                         
  -8   2   3       2107.96       2320.47        29.81 o                         
  -6   2   3         27.90         41.26         2.46 o                         
  -4   2   3       2354.81       2321.56        26.65 o                         
  -2   2   3       1589.85       1563.97        19.71 o                         
   0   2   3      12887.97      13886.32       106.43 o                         
   2   2   3      28016.34      22631.94       273.79 o                         
   4   2   3        357.62        397.44        11.54 o                         
   6   2   3        661.69        542.35         7.43 o                         
   8   2   3        625.53        581.75        11.91 o                         
  10   2   3       1159.93       1329.00        12.80 o                         
  12   2   3        242.51        277.42         5.42 o                         
  14   2   3        480.11        528.33        11.89 o                         
  16   2   3        204.15        204.69         5.23 o                         
  18   2   3         10.73         10.87         2.14 o                         
 -19   3   3        166.88        142.33         7.28 o                         
 -17   3   3        707.28        650.67        21.58 o                         
 -15   3   3         75.06         68.94         3.56 o                         
 -13   3   3        414.29        404.66         5.65 o                         
 -11   3   3       1019.96        974.41         9.35 o                         
  -9   3   3         11.99         15.65         1.15 o                         
  -7   3   3       3729.28       4018.97        46.09 o                         
  -5   3   3       1421.40       1623.82        24.60 o                         
  -3   3   3       2247.49       2175.03        24.94 o                         
  -1   3   3        522.65        504.04         5.27 o                         
   1   3   3        876.95        848.50        10.38 o                         
   3   3   3       3771.17       3400.89        45.17 o                         
   5   3   3       2860.08       2519.97        51.32 o                         
   7   3   3         20.81         25.23         1.53 o                         
   9   3   3       1079.15       1081.39        14.82 o                         
  11   3   3         48.53         34.52         3.71 o                         
  13   3   3         33.19         25.77         2.09 o                         
  15   3   3         26.69         33.44         2.90 o                         
  17   3   3          0.80          0.60         1.43 o                         
  19   3   3          6.90          9.46         2.37 o                         
 -18   4   3        209.31        160.87         5.93 o                         
 -16   4   3        175.54        170.87         4.22 o                         
 -14   4   3        480.88        478.21        12.99 o                         
 -12   4   3         22.24         22.06         1.91 o                         
 -10   4   3        242.52        230.19         3.51 o                         
  -8   4   3         20.13         20.09         1.23 o                         
  -6   4   3        208.10        210.97         4.03 o                         
  -4   4   3       2264.14       2294.23        25.79 o                         
  -2   4   3       1889.79       1953.31        30.03 o                         
   0   4   3         22.23         16.78         1.04 o                         
   2   4   3        204.93        184.84         6.31 o                         
   4   4   3        910.11        859.67        14.69 o                         
   6   4   3        884.76       1020.01        19.66 o                         
   8   4   3        117.38        111.02         3.33 o                         
  10   4   3        244.94        246.59         5.02 o                         
  12   4   3        788.28        858.79        11.05 o                         
  14   4   3        985.35       1115.94        25.80 o                         
  16   4   3         73.89         81.19         4.10 o                         
  18   4   3         53.40         57.59         7.34 o                         
 -17   5   3        235.46        233.90         6.06 o                         
 -15   5   3       1059.33       1068.03        18.58 o                         
 -13   5   3        586.35        592.66         8.95 o                         
 -11   5   3        496.87        532.72        12.85 o                         
  -9   5   3        191.39        192.36         4.46 o                         
  -7   5   3        403.71        393.83         6.64 o                         
  -5   5   3       2841.56       2819.59        91.94 o                         
  -3   5   3          0.23          2.24         1.31 o                         
  -1   5   3       1000.63       1164.69        13.59 o                         
   1   5   3        996.38        941.95        15.64 o                         
   3   5   3         47.45         16.94         1.90 o                         
   5   5   3         48.65         44.49         2.22 o                         
   7   5   3         90.13        131.85         4.44 o                         
   9   5   3         69.70         78.83         3.05 o                         
  11   5   3        922.62        963.70        13.08 o                         
  13   5   3         29.68         26.84         3.20 o                         
  15   5   3          0.16          0.10         2.21 o                         
  17   5   3          9.41         11.40         3.09 o                         
 -16   6   3         59.65         47.30         5.06 o                         
 -14   6   3        371.84        402.12        14.43 o                         
 -12   6   3         55.03         48.46         3.07 o                         
 -10   6   3        883.87        927.20        10.00 o                         
  -8   6   3        217.89        217.68         4.46 o                         
  -6   6   3         50.28         61.41         2.35 o                         
  -4   6   3        177.68        169.27         3.94 o                         
  -2   6   3       2157.46       2272.88        43.82 o                         
   0   6   3        389.54        518.23         7.50 o                         
   2   6   3        665.64        647.46         6.87 o                         
   4   6   3          0.80          1.69         0.79 o                         
   6   6   3         15.51         16.74         1.56 o                         
   8   6   3         14.71         17.38         1.58 o                         
  10   6   3        147.66        160.29         5.16 o                         
  12   6   3         11.10         15.61         2.34 o                         
  14   6   3          8.52          8.64         3.46 o                         
  16   6   3        198.71        200.03         7.36 o                         
 -17   7   3         51.94         31.24         2.16 o                         
 -15   7   3        127.94        132.64         6.24 o                         
 -13   7   3         49.79         65.37         5.76 o                         
 -11   7   3        233.17        259.56         7.86 o                         
  -9   7   3        332.19        321.77         6.83 o                         
  -7   7   3       1498.80       1493.02        17.22 o                         
  -5   7   3         40.18         42.67         2.16 o                         
  -3   7   3        743.01        760.83        18.87 o                         
  -1   7   3       2095.37       2033.82        23.91 o                         
   1   7   3         43.91         32.86         2.04 o                         
   3   7   3          1.54          0.44         0.85 o                         
   5   7   3          8.94         11.13         1.47 o                         
   7   7   3        159.55        168.85         5.56 o                         
   9   7   3          6.19          6.85         2.12 o                         
  11   7   3        156.45        183.79         6.88 o                         
  13   7   3         32.19         45.33         4.41 o                         
  15   7   3          2.89          2.91         1.74 o                         
 -14   8   3         69.32         60.87         2.88 o                         
 -12   8   3         19.24         12.93         2.47 o                         
 -10   8   3        473.99        516.07        16.11 o                         
  -8   8   3         30.57         29.42         2.75 o                         
  -6   8   3          1.63          3.74         1.76 o                         
  -4   8   3         46.16         46.59         4.01 o                         
  -2   8   3       3209.64       2913.97        28.21 o                         
   0   8   3       1156.77       1136.05        11.93 o                         
   2   8   3          7.40          6.44         2.49 o                         
   4   8   3        407.89        400.76        16.75 o                         
   6   8   3        124.86        115.10         4.84 o                         
   8   8   3       1056.36       1136.96        17.40 o                         
  10   8   3        245.65        254.66         7.72 o                         
  12   8   3        188.78        185.33         5.82 o                         
  14   8   3        192.84        185.78         5.99 o                         
 -13   9   3          3.17          5.78         1.70 o                         
 -11   9   3         30.22         26.67         4.91 o                         
  -9   9   3          9.70          8.89         3.15 o                         
  -7   9   3         55.36         72.21         4.37 o                         
  -5   9   3         45.65         62.96         4.69 o                         
  -3   9   3        629.96        535.49        11.10 o                         
  -1   9   3       1022.49       1128.71        16.48 o                         
   1   9   3         56.90         58.15         2.99 o                         
   3   9   3        529.61        543.05        11.32 o                         
   5   9   3         71.63         60.31         3.55 o                         
   7   9   3        178.16        161.89         5.56 o                         
   9   9   3        334.58        322.24        14.45 o                         
  11   9   3        372.87        392.18        13.99 o                         
 -10  10   3          0.85          1.16         1.03 o                         
  -8  10   3         34.67         25.79         3.69 o                         
  -6  10   3         74.04         90.78         6.35 o                         
  -4  10   3        321.73        319.95         8.61 o                         
  -2  10   3       1440.31       1549.58        24.55 o                         
   0  10   3        115.76        131.31         6.33 o                         
   2  10   3        290.24        301.01         6.90 o                         
   4  10   3          5.06          4.72         1.74 o                         
   6  10   3         41.43         41.67         4.05 o                         
   8  10   3          0.22          0.01         1.27 o                         
  10  10   3          7.03         11.85         3.02 o                         
  -7  11   3         26.72         32.02         4.31 o                         
  -5  11   3         79.24        109.99         8.21 o                         
  -3  11   3         45.21         50.97         5.75 o                         
  -1  11   3        104.37        114.87         7.69 o                         
   1  11   3          6.58          6.36         1.47 o                         
   3  11   3        115.64        128.39         4.38 o                         
   5  11   3          1.06          3.99         1.64 o                         
  -4  12   3         31.51         38.92         2.91 o                         
  -2  12   3        127.90        185.10         6.83 o                         
 -20   0   4         11.48          7.74         1.23 o                         
 -18   0   4        102.42         97.39         8.33 o                         
 -16   0   4         16.99         15.07         2.43 o                         
 -14   0   4        441.23        414.70         9.74 o                         
 -12   0   4        324.14        275.50         7.36 o                         
 -10   0   4         11.34         22.41         2.37 o                         
  -8   0   4       4505.41       4839.83        94.93 o                         
  -6   0   4       4019.14       4152.82        79.99 o                         
  -4   0   4        494.86        466.10        13.67 o                         
  -2   0   4       6542.14       6104.28        76.95 o                         
   0   0   4         24.34         82.64         3.09 o                         
   2   0   4       8793.91       8960.65       154.31 o                         
   4   0   4      16780.99      16211.19       198.77 o                         
   6   0   4      29775.36      31577.31       384.31 o                         
   8   0   4      14530.62      14941.11       322.18 o                         
  10   0   4         40.02         40.60         2.82 o                         
  12   0   4        163.28        169.79         5.93 o                         
  14   0   4         16.84         13.79         2.06 o                         
  16   0   4          6.19          7.21         3.32 o                         
  18   0   4         25.45         31.11         3.59 o                         
 -19   1   4        149.92        115.80         4.18 o                         
 -17   1   4         49.96         48.15         3.34 o                         
 -15   1   4        157.73        148.45         3.93 o                         
 -13   1   4         40.16         33.91         1.39 o                         
 -11   1   4         38.19         41.01         1.44 o                         
  -9   1   4         33.90         30.52         2.68 o                         
  -7   1   4       6443.93       6798.70        90.88 o                         
  -5   1   4       3618.70       3326.25        50.32 o                         
  -3   1   4       5891.06       5607.23        50.38 o                         
  -1   1   4       3299.24       2951.92        27.51 o                         
   1   1   4        695.50        646.16         6.97 o                         
   3   1   4        762.98        738.90        42.87 o                         
   5   1   4        129.12        124.76         2.82 o                         
   7   1   4      10177.50      10485.80       128.81 o                         
   9   1   4        496.23        539.47        12.56 o                         
  11   1   4        403.25        420.03         7.68 o                         
  13   1   4        107.42        113.59         3.61 o                         
  15   1   4          0.01         -0.17         1.54 o                         
  17   1   4         72.62         79.36         4.91 o                         
  19   1   4        145.48        146.33         5.59 o                         
 -20   2   4         98.31         66.08         3.36 o                         
 -18   2   4        253.35        228.31         6.03 o                         
 -16   2   4       1021.77       1110.97        17.72 o                         
 -14   2   4          8.63          1.88         1.06 o                         
 -12   2   4          0.02          1.37         0.76 o                         
 -10   2   4        512.98        510.59         6.30 o                         
  -8   2   4       1692.46       1992.87        31.60 o                         
  -6   2   4      11656.39      12728.12       130.43 o                         
  -4   2   4          5.53          1.16         0.95 o                         
  -2   2   4       2754.11       2502.49        25.01 o                         
   0   2   4       2002.18       2071.74        20.00 o                         
   2   2   4      11380.91      11399.83       113.95 o                         
   4   2   4       2042.40       1907.83        29.86 o                         
   6   2   4         81.90        115.28         3.81 o                         
   8   2   4       1628.36       1563.74        17.06 o                         
  10   2   4         16.16         19.38         1.51 o                         
  12   2   4        812.13        872.67        10.10 o                         
  14   2   4        239.89        251.60         6.45 o                         
  16   2   4         38.85         41.31         3.37 o                         
  18   2   4         13.08         12.48         2.15 o                         
 -17   3   4        500.78        445.91         8.14 o                         
 -15   3   4        127.02        140.02         4.76 o                         
 -13   3   4        177.25        169.67         3.49 o                         
 -11   3   4        113.78        116.07         2.75 o                         
  -9   3   4          0.02         10.42         4.41 o                         
  -7   3   4       2156.74       2159.31        27.87 o                         
  -5   3   4       9338.62      10129.16       127.50 o                         
  -3   3   4       4457.09       4863.12        62.85 o                         
  -1   3   4       3240.32       3366.15        36.20 o                         
   1   3   4        122.91        114.97         5.30 o                         
   3   3   4       1256.54       1226.51        26.12 o                         
   5   3   4        541.81        457.89        10.99 o                         
   7   3   4         11.87         12.29         1.43 o                         
   9   3   4         58.04         58.46         2.60 o                         
  11   3   4        503.59        522.55         8.22 o                         
  13   3   4         92.07         91.54         3.78 o                         
  15   3   4          0.06          0.60         2.33 o                         
  17   3   4         90.97         84.24         5.08 o                         
 -18   4   4          3.45          1.69         1.31 o                         
 -16   4   4        178.20        156.32         3.94 o                         
 -14   4   4        933.90        974.74        19.98 o                         
 -12   4   4        604.87        598.55        10.19 o                         
 -10   4   4       2825.00       2742.43        24.27 o                         
  -8   4   4        903.39        931.04        12.09 o                         
  -6   4   4        104.52         97.55         3.52 o                         
  -4   4   4        189.24        256.74         6.77 o                         
  -2   4   4        287.93        237.57         8.26 o                         
   0   4   4       6140.16       6417.18        65.27 o                         
   2   4   4       3244.94       3053.82        57.69 o                         
   4   4   4        442.79        379.01        10.23 o                         
   6   4   4        494.41        512.22        10.34 o                         
   8   4   4          4.30         11.28         1.20 o                         
  10   4   4       1923.13       2041.20        26.58 o                         
  12   4   4         42.35         41.92         2.57 o                         
  14   4   4         15.13         11.66         3.47 o                         
  16   4   4          3.56          6.63         1.78 o                         
  18   4   4          1.45          1.46         1.07 o                         
 -17   5   4         24.36         11.46         2.85 o                         
 -15   5   4        197.92        185.50         6.13 o                         
 -13   5   4         49.06         60.58         3.70 o                         
 -11   5   4         67.37         65.64         3.66 o                         
  -9   5   4       1022.39       1049.21        18.26 o                         
  -7   5   4         52.90         56.51         3.76 o                         
  -5   5   4        852.64        865.13        51.87 o                         
  -3   5   4        114.62        193.85         7.28 o                         
  -1   5   4       1395.93       1455.21        76.63 o                         
   1   5   4       1575.79       1645.08        24.93 o                         
   3   5   4        614.22        654.21        20.71 o                         
   5   5   4        387.86        374.62         9.04 o                         
   7   5   4          0.04          1.29         0.88 o                         
   9   5   4        440.26        493.03        12.88 o                         
  11   5   4        757.91        789.19        14.57 o                         
  13   5   4          3.48          4.27         2.71 o                         
  15   5   4         51.95         45.84         3.74 o                         
  17   5   4          1.35          1.42         2.00 o                         
 -16   6   4         54.02         41.83         3.26 o                         
 -14   6   4         48.46         49.93         3.17 o                         
 -12   6   4       1718.04       1768.63        28.35 o                         
 -10   6   4          0.53          0.79         1.07 o                         
  -8   6   4         97.11        107.94         4.64 o                         
  -6   6   4       1377.81       1328.40        19.41 o                         
  -4   6   4        556.52        477.43         8.55 o                         
  -2   6   4          3.31          2.68         0.80 o                         
   0   6   4          0.47          3.80         1.18 o                         
   2   6   4       1823.51       1785.11        32.08 o                         
   4   6   4         64.85         85.86         2.51 o                         
   6   6   4          2.61          3.47         1.06 o                         
   8   6   4        322.02        332.10         7.00 o                         
  10   6   4        161.30        172.32         6.45 o                         
  12   6   4         48.60         45.11         3.31 o                         
  14   6   4         10.86          9.91         2.88 o                         
  16   6   4          0.01         -0.69         1.59 o                         
 -15   7   4         61.43         67.54         3.84 o                         
 -13   7   4        753.73        738.01        19.78 o                         
 -11   7   4        340.33        328.19         8.08 o                         
  -9   7   4       1564.49       1528.96        23.57 o                         
  -7   7   4        690.86        705.79         9.68 o                         
  -5   7   4        102.55        108.22         2.93 o                         
  -3   7   4         83.22        114.18         3.42 o                         
  -1   7   4       1003.55       1112.09        22.41 o                         
   1   7   4       1485.39       1390.22        14.98 o                         
   3   7   4        212.74        204.72         3.97 o                         
   5   7   4         20.48         10.70         1.29 o                         
   7   7   4         50.22         54.39         2.57 o                         
   9   7   4        510.94        560.47        12.80 o                         
  11   7   4         63.51         71.92         4.36 o                         
  13   7   4         73.25         74.64         5.08 o                         
  15   7   4        154.83        160.37         5.88 o                         
 -14   8   4         81.31         69.26         3.56 o                         
 -12   8   4         24.49         23.44         2.47 o                         
 -10   8   4       1050.05       1151.48        19.14 o                         
  -8   8   4          1.73          2.32         1.70 o                         
  -6   8   4        188.39        183.70         5.05 o                         
  -4   8   4        790.76        695.10        27.25 o                         
  -2   8   4       1770.80       1658.47        18.19 o                         
   0   8   4       1527.97       1563.36        16.83 o                         
   2   8   4        922.61        944.50        26.45 o                         
   4   8   4         18.02         26.13         2.65 o                         
   6   8   4         46.06         55.58         4.08 o                         
   8   8   4         27.89         23.43         7.28 o                         
  10   8   4       1064.09       1110.41        44.16 o                         
  12   8   4         93.13         84.51         4.18 o                         
  14   8   4         52.35         38.83         2.38 o                         
 -13   9   4        287.15        313.95        13.14 o                         
 -11   9   4         10.86          8.36         3.47 o                         
  -9   9   4         83.11         83.87         6.37 o                         
  -7   9   4        440.84        460.21        22.37 o                         
  -5   9   4          1.60          1.46         1.43 o                         
  -3   9   4        288.26        307.58         6.01 o                         
  -1   9   4       1033.42       1063.38        19.12 o                         
   1   9   4          4.35          4.65         1.54 o                         
   3   9   4        682.69        711.42        30.81 o                         
   5   9   4         30.06         25.20         3.15 o                         
   7   9   4        349.76        347.71        12.78 o                         
   9   9   4          0.14          3.32         3.77 o                         
  11   9   4         95.00         79.05         5.98 o                         
 -10  10   4         10.13         16.02         2.52 o                         
  -8  10   4          0.33          2.90         2.04 o                         
  -6  10   4         42.93         53.44         6.89 o                         
  -4  10   4         58.19         74.97         8.25 o                         
  -2  10   4          2.93          0.23         1.52 o                         
   0  10   4         60.29         85.95         3.40 o                         
   2  10   4          1.32          0.64         1.64 o                         
   4  10   4          0.33         -0.28         1.55 o                         
   6  10   4        104.84        103.58         5.99 o                         
   8  10   4         25.68         32.97         4.81 o                         
  10  10   4         26.43         23.06         3.21 o                         
  -7  11   4          8.04          6.71         1.50 o                         
  -5  11   4         54.41         82.50         6.98 o                         
  -3  11   4          0.51          2.22         2.00 o                         
  -1  11   4         12.99         10.92         3.84 o                         
   1  11   4         77.19         75.70         4.15 o                         
   3  11   4          5.69          3.25         1.37 o                         
   5  11   4         31.08         25.56         4.14 o                         
  -2  12   4          3.98          8.19         1.72 o                         
 -19   1   5         94.16         81.43         3.45 o                         
 -17   1   5          2.03          2.19         1.61 o                         
 -15   1   5        795.35        697.17         9.55 o                         
 -13   1   5         15.97          8.23         1.02 o                         
 -11   1   5        338.61        296.78         4.68 o                         
  -9   1   5          3.23          1.94         1.16 o                         
  -7   1   5         51.17         84.93         4.66 o                         
  -5   1   5       3071.13       3301.29        48.74 o                         
  -3   1   5       1214.14       1380.20        15.01 o                         
  -1   1   5        184.33        206.63         3.94 o                         
   1   1   5          5.17         19.19         1.06 o                         
   3   1   5        998.45        918.21        19.82 o                         
   5   1   5       3916.38       3635.21        54.73 o                         
   7   1   5       5299.64       5431.20        51.10 o                         
   9   1   5        391.86        389.24         7.95 o                         
  11   1   5         16.66         14.13         1.20 o                         
  13   1   5        776.28        873.66        15.22 o                         
  15   1   5         72.14         80.35         4.91 o                         
  17   1   5         29.53         31.22         3.19 o                         
 -20   2   5        411.17        260.60         7.02 o                         
 -18   2   5        127.94        116.57        10.86 o                         
 -16   2   5        768.82        673.28        14.41 o                         
 -14   2   5       3128.55       2905.44        38.19 o                         
 -12   2   5         39.95         31.40         1.75 o                         
 -10   2   5         21.67         14.55         1.68 o                         
  -8   2   5          0.01          1.46         1.40 o                         
  -6   2   5          8.57         20.23         2.38 o                         
  -4   2   5       6825.09       7481.79        95.95 o                         
  -2   2   5       1729.83       1681.95        19.24 o                         
   0   2   5       2261.23       2259.80        24.53 o                         
   2   2   5       1656.58       1537.84        18.41 o                         
   4   2   5         89.90         78.23         3.09 o                         
   6   2   5       3261.57       3315.14        38.64 o                         
   8   2   5         10.45         10.14         1.32 o                         
  10   2   5       1491.72       1607.18        19.61 o                         
  12   2   5        310.96        346.51         6.96 o                         
  14   2   5        232.21        242.08         7.67 o                         
  16   2   5         64.14         67.82         3.36 o                         
  18   2   5         41.60         45.80         3.02 o                         
 -17   3   5         11.83          8.86         1.31 o                         
 -15   3   5        129.47        145.74         5.31 o                         
 -13   3   5        193.95        178.03         5.10 o                         
 -11   3   5        340.10        293.30         4.68 o                         
  -9   3   5          5.65          9.41         1.44 o                         
  -7   3   5       1447.51       1387.06        24.50 o                         
  -5   3   5          5.40         16.60         2.08 o                         
  -3   3   5       3549.46       3811.06        51.32 o                         
  -1   3   5       1018.62       1166.61        12.92 o                         
   1   3   5          0.68          1.59         0.77 o                         
   3   3   5       6286.35       6305.39        98.56 o                         
   5   3   5       3209.84       3000.60        40.95 o                         
   7   3   5        185.12        183.99         4.96 o                         
   9   3   5         14.68         11.31         1.30 o                         
  11   3   5       1029.38       1055.16        15.97 o                         
  13   3   5       1393.27       1491.65        28.13 o                         
  15   3   5        344.45        397.15        31.41 o                         
  17   3   5        101.51         99.61         7.93 o                         
 -18   4   5         39.07         23.61         4.39 o                         
 -16   4   5         66.53         67.67         4.16 o                         
 -14   4   5        694.33        652.67        16.20 o                         
 -12   4   5         74.42         83.35         3.16 o                         
 -10   4   5        112.02        106.41         3.61 o                         
  -8   4   5        248.80        246.78         5.77 o                         
  -6   4   5        174.47        166.54         6.30 o                         
  -4   4   5       2258.04       2327.68        66.00 o                         
  -2   4   5       2793.36       2897.13        57.40 o                         
   0   4   5        289.97        239.47         6.10 o                         
   2   4   5       7460.02       7465.28        65.22 o                         
   4   4   5       1009.97        949.86        14.57 o                         
   6   4   5         15.36         29.79         1.66 o                         
   8   4   5          0.10          1.93         1.27 o                         
  10   4   5         62.79         73.06         2.82 o                         
  12   4   5        193.92        213.66         6.72 o                         
  14   4   5          0.12          0.83         2.64 o                         
  16   4   5        165.69        174.16         5.31 o                         
 -17   5   5         30.91         20.29         3.03 o                         
 -15   5   5         83.90         81.31         4.76 o                         
 -13   5   5        390.69        426.14         9.68 o                         
 -11   5   5       1956.10       1915.18        24.88 o                         
  -9   5   5        783.57        724.19        27.98 o                         
  -7   5   5         52.08         46.98         2.92 o                         
  -5   5   5         37.70         33.42         2.80 o                         
  -3   5   5       1017.70        941.03        22.50 o                         
  -1   5   5        178.77        158.50         4.53 o                         
   1   5   5         87.35        110.84         3.81 o                         
   3   5   5        338.95        482.74        20.09 o                         
   5   5   5        219.28        228.91         6.49 o                         
   7   5   5         17.02         12.29         1.15 o                         
   9   5   5          0.54          3.60         1.89 o                         
  11   5   5         54.08         52.05         3.90 o                         
  13   5   5          5.26          3.63         2.40 o                         
  15   5   5         34.38         39.92         8.45 o                         
 -16   6   5         11.63          7.88         1.81 o                         
 -14   6   5         19.59         22.25         2.31 o                         
 -12   6   5        512.10        504.44        10.10 o                         
 -10   6   5        405.19        465.93        10.32 o                         
  -8   6   5        821.71        790.32        28.68 o                         
  -6   6   5          4.02          9.03         1.59 o                         
  -4   6   5        999.42        919.64        17.90 o                         
  -2   6   5         40.20         68.19         7.12 o                         
   0   6   5        762.95        714.62         9.75 o                         
   2   6   5        488.87        480.44         8.99 o                         
   4   6   5         61.27         71.63         2.88 o                         
   6   6   5         37.94         29.16         1.66 o                         
   8   6   5         57.29         58.36         2.62 o                         
  10   6   5          9.18         13.80         2.37 o                         
  12   6   5         25.64         26.73         3.11 o                         
  14   6   5         18.25         23.72         3.42 o                         
  16   6   5          0.12         -0.72         1.41 o                         
 -15   7   5          1.39          0.26         1.54 o                         
 -13   7   5         54.65         52.62         3.42 o                         
 -11   7   5        171.79        152.33         6.14 o                         
  -9   7   5        447.66        510.76         7.55 o                         
  -7   7   5        873.91        940.42        11.97 o                         
  -5   7   5        158.22        160.24         4.31 o                         
  -3   7   5        836.74        850.44        20.70 o                         
  -1   7   5        307.76        285.78         6.83 o                         
   1   7   5        538.06        582.97         8.95 o                         
   3   7   5        689.83        627.06         7.24 o                         
   5   7   5        103.60        121.76         3.39 o                         
   7   7   5         46.68         37.38         2.22 o                         
   9   7   5        123.42        115.63         5.36 o                         
  11   7   5        232.57        249.53         7.65 o                         
  13   7   5        156.33        173.21         7.17 o                         
  15   7   5          9.91          6.39         1.49 o                         
 -14   8   5        102.25         97.31         7.61 o                         
 -12   8   5         25.47         19.14         2.22 o                         
 -10   8   5         53.27         65.52         4.13 o                         
  -8   8   5         37.05         44.52         4.70 o                         
  -6   8   5          2.36          3.05         1.81 o                         
  -4   8   5       1082.46        994.06        18.47 o                         
  -2   8   5         19.93         33.42         2.08 o                         
   0   8   5         29.73         47.20         2.70 o                         
   2   8   5       3093.08       3113.30        38.32 o                         
   4   8   5         86.21         95.34         4.36 o                         
   6   8   5         43.52         38.37         3.55 o                         
   8   8   5        147.81        138.88         7.02 o                         
  10   8   5          0.89         -0.01         1.70 o                         
  12   8   5        691.99        700.62        19.87 o                         
 -13   9   5          2.90          6.19         2.28 o                         
 -11   9   5         28.95         29.22         5.34 o                         
  -9   9   5         17.01         13.97         3.32 o                         
  -7   9   5        561.84        638.96        27.85 o                         
  -5   9   5        160.64        160.84        10.98 o                         
  -3   9   5         42.28         47.23         2.48 o                         
  -1   9   5        226.28        209.18         6.90 o                         
   1   9   5       1047.99        998.75        12.95 o                         
   3   9   5        546.26        635.09        14.70 o                         
   5   9   5         92.97         90.49         5.00 o                         
   7   9   5          0.33         -0.78         1.89 o                         
   9   9   5        101.92         88.80         7.41 o                         
  11   9   5         51.75         44.88         4.32 o                         
 -10  10   5         82.07         92.35         6.83 o                         
  -8  10   5          6.67          3.24         1.94 o                         
  -6  10   5          3.64          7.12         2.44 o                         
  -4  10   5          3.93          0.37         3.15 o                         
  -2  10   5          2.10         -1.04         1.51 o                         
   0  10   5         10.92          9.58         2.09 o                         
   2  10   5        261.54        271.40         6.28 o                         
   4  10   5          1.87          4.46         1.47 o                         
   6  10   5        266.13        248.33        11.41 o                         
   8  10   5         94.38         96.58         6.83 o                         
  -5  11   5         22.28         32.83         4.57 o                         
  -3  11   5         29.82         33.22         4.80 o                         
  -1  11   5          4.18         11.38         3.49 o                         
   1  11   5          0.94          2.86         2.58 o                         
   3  11   5        164.01        144.25         5.55 o                         
   5  11   5          7.86          7.66         2.87 o                         
 -20   0   6         53.48         31.96         2.06 o                         
 -18   0   6         40.02         42.31         5.37 o                         
 -16   0   6          7.39          7.12         2.12 o                         
 -14   0   6        189.01        174.76         7.97 o                         
 -12   0   6        748.00        735.46        13.65 o                         
 -10   0   6        150.92        151.60        11.15 o                         
  -8   0   6         37.20         62.46         6.24 o                         
  -6   0   6          0.07         -0.67         2.24 o                         
  -4   0   6       8709.65       9973.15       125.97 o                         
  -2   0   6       1509.15       1505.52        23.38 o                         
   0   0   6        483.33        454.27         9.88 o                         
   2   0   6        366.19        309.43        10.87 o                         
   4   0   6        504.40        469.87        29.00 o                         
   6   0   6      12867.13      13355.32       176.65 o                         
   8   0   6       1217.49       1034.12        18.90 o                         
  10   0   6       7154.29       7901.44        86.15 o                         
  12   0   6       1732.18       1820.74        54.72 o                         
  14   0   6        107.10        125.11        18.59 o                         
  16   0   6        338.52        443.06        19.90 o                         
  18   0   6         79.38         74.77         4.46 o                         
 -19   1   6         10.28          8.88         1.05 o                         
 -17   1   6          9.97          8.10         1.73 o                         
 -15   1   6         60.93         56.62         2.53 o                         
 -13   1   6        340.42        316.19         6.31 o                         
 -11   1   6          1.92          5.05         1.28 o                         
  -9   1   6          2.07          0.75         1.07 o                         
  -7   1   6       1243.95       1357.17        24.61 o                         
  -5   1   6        709.04        720.90        15.05 o                         
  -3   1   6      10137.78      11321.06       100.07 o                         
  -1   1   6       2855.94       2523.85        25.30 o                         
   1   1   6       4068.80       3731.17        35.75 o                         
   3   1   6       1507.50       1335.81        17.01 o                         
   5   1   6        507.75        462.26         7.22 o                         
   7   1   6       3315.16       3247.10        48.15 o                         
   9   1   6        874.24        828.69        18.57 o                         
  11   1   6        520.80        542.46        11.57 o                         
  13   1   6        393.09        454.99        14.19 o                         
  15   1   6         59.57         69.01         5.80 o                         
  17   1   6         16.70         16.83         2.17 o                         
 -18   2   6         33.47         27.14         2.39 o                         
 -16   2   6        595.97        557.04        14.74 o                         
 -14   2   6        238.82        224.30         6.68 o                         
 -12   2   6       2148.60       2167.54        22.01 o                         
 -10   2   6        405.25        382.71         5.77 o                         
  -8   2   6          5.54          6.27         1.55 o                         
  -6   2   6         13.65          9.31         1.96 o                         
  -4   2   6        597.42        588.41        12.70 o                         
  -2   2   6         27.86         13.24         1.27 o                         
   0   2   6        327.43        317.69         6.71 o                         
   2   2   6       6242.22       6320.92        66.01 o                         
   4   2   6          1.67          0.39         0.79 o                         
   6   2   6        927.92        952.60        15.11 o                         
   8   2   6        208.77        192.50         6.52 o                         
  10   2   6         14.74         21.97         1.79 o                         
  12   2   6        239.58        260.48         5.72 o                         
  14   2   6         98.76        112.12         6.00 o                         
  16   2   6        237.47        244.51        10.45 o                         
  18   2   6          1.61          0.47         1.41 o                         
 -19   3   6         12.83         10.42         1.73 o                         
 -17   3   6          0.75          0.55         1.15 o                         
 -15   3   6        681.90        631.33        12.65 o                         
 -13   3   6       2958.88       2851.04        57.46 o                         
 -11   3   6        235.39        223.91         4.12 o                         
  -9   3   6        162.97        140.73         4.49 o                         
  -7   3   6        460.37        421.18         9.54 o                         
  -5   3   6       3655.53       3872.82        54.34 o                         
  -3   3   6        457.78        485.97        10.99 o                         
  -1   3   6       1647.92       1566.70        24.86 o                         
   1   3   6          7.82         13.17         2.77 o                         
   3   3   6       1221.53       1115.35        12.19 o                         
   5   3   6       4334.36       4214.60        36.91 o                         
   7   3   6        178.07        138.77         7.37 o                         
   9   3   6        170.20        164.27         4.55 o                         
  11   3   6        151.34        144.69         6.53 o                         
  13   3   6          4.47         10.32         2.52 o                         
  15   3   6         39.74         44.34         3.34 o                         
  17   3   6          0.31          1.16         1.75 o                         
 -18   4   6          0.47          0.08         1.32 o                         
 -16   4   6         53.98         52.27         3.02 o                         
 -14   4   6        130.95        118.77         5.33 o                         
 -12   4   6         32.86         26.48         1.86 o                         
 -10   4   6        121.36        125.79         4.68 o                         
  -8   4   6       1570.81       1621.04        26.94 o                         
  -6   4   6         17.84          6.02         1.24 o                         
  -4   4   6       3505.40       3613.30        90.41 o                         
  -2   4   6       1066.65       1143.48        19.33 o                         
   0   4   6        682.09        704.04        17.53 o                         
   2   4   6       1475.93       1470.86        16.26 o                         
   4   4   6       4937.78       4841.17        96.31 o                         
   6   4   6        379.68        446.17         6.19 o                         
   8   4   6        177.71        190.28         4.23 o                         
  10   4   6         42.08         37.18         2.09 o                         
  12   4   6         12.04          8.26         2.70 o                         
  14   4   6        669.36        803.97        29.26 o                         
  16   4   6          6.25          5.61         1.48 o                         
 -17   5   6          0.04         -0.21         1.92 o                         
 -15   5   6         56.74         58.16         3.96 o                         
 -13   5   6         11.91          9.59         2.06 o                         
 -11   5   6        221.34        209.64         6.56 o                         
  -9   5   6        705.66        730.15        11.92 o                         
  -7   5   6       1511.28       1580.14        38.81 o                         
  -5   5   6         46.09         47.53         3.05 o                         
  -3   5   6        250.78        253.34        11.42 o                         
  -1   5   6          0.00          6.10         1.05 o                         
   1   5   6        318.09        304.56         7.54 o                         
   3   5   6       1045.53       1081.13        28.26 o                         
   5   5   6          9.09         15.91         1.90 o                         
   7   5   6        122.44        135.78         3.69 o                         
   9   5   6         30.34         34.93         2.12 o                         
  11   5   6          2.54          3.87         2.09 o                         
  13   5   6        279.59        304.64        16.81 o                         
  15   5   6         95.97        120.95         5.25 o                         
 -16   6   6         15.72         16.77         2.71 o                         
 -14   6   6         21.08         17.61         2.07 o                         
 -12   6   6         94.92         99.29         3.74 o                         
 -10   6   6       1833.16       1895.56        28.89 o                         
  -8   6   6       1546.97       1494.32        19.30 o                         
  -6   6   6        105.42        126.26         9.61 o                         
  -4   6   6        140.82        147.33         5.09 o                         
  -2   6   6         47.77         46.92         2.37 o                         
   0   6   6       1265.86       1192.73        16.22 o                         
   2   6   6          6.82          5.35         0.94 o                         
   4   6   6       1002.22       1018.04        27.41 o                         
   6   6   6         46.14         63.16         2.40 o                         
   8   6   6         10.83          7.67         1.28 o                         
  10   6   6          0.35         -0.57         1.69 o                         
  12   6   6        107.93        116.63        13.28 o                         
  14   6   6         36.20         42.08         3.70 o                         
  16   6   6          1.44          0.76         1.06 o                         
 -15   7   6        133.57        129.90         4.74 o                         
 -13   7   6         23.57         26.61         3.21 o                         
 -11   7   6          0.84          0.07         1.71 o                         
  -9   7   6       1115.96        979.22        37.81 o                         
  -7   7   6       1271.63       1250.81        19.60 o                         
  -5   7   6         15.13         21.17         2.54 o                         
  -3   7   6        116.40        109.72         5.56 o                         
  -1   7   6        487.17        449.54        10.27 o                         
   1   7   6       1177.01       1068.21        12.24 o                         
   3   7   6         98.96         99.83         3.79 o                         
   5   7   6       2183.63       2172.02        48.80 o                         
   7   7   6        386.83        347.11         7.11 o                         
   9   7   6         41.53         50.69         3.65 o                         
  11   7   6         68.00         64.83         4.00 o                         
  13   7   6        371.66        402.87        11.24 o                         
 -14   8   6          8.69          7.01         1.41 o                         
 -12   8   6         71.26         78.85         4.55 o                         
 -10   8   6       1210.35       1208.77        22.41 o                         
  -8   8   6         55.73         55.15         3.58 o                         
  -6   8   6         55.37         45.66         4.43 o                         
  -4   8   6        333.66        337.02        10.48 o                         
  -2   8   6        493.08        527.93         9.48 o                         
   0   8   6        145.32        157.22         4.60 o                         
   2   8   6        166.99        167.21         6.79 o                         
   4   8   6       1095.08       1103.19        17.08 o                         
   6   8   6         24.84         15.59         2.54 o                         
   8   8   6          1.14          1.61         2.67 o                         
  10   8   6        159.43        152.21         5.14 o                         
  12   8   6         33.72         31.36         2.04 o                         
 -11   9   6         94.84        102.36        10.59 o                         
  -9   9   6          0.65         -0.32         2.84 o                         
  -7   9   6        767.17        801.70        31.97 o                         
  -5   9   6          9.33          8.23         1.66 o                         
  -3   9   6         18.51         11.23         1.95 o                         
  -1   9   6        733.41        661.37        13.71 o                         
   1   9   6        117.50        130.51         7.23 o                         
   3   9   6        510.76        499.76        10.41 o                         
   5   9   6         10.49          8.94         2.25 o                         
   7   9   6        189.74        220.24        11.25 o                         
   9   9   6          1.44          4.61         3.21 o                         
 -10  10   6        186.87        194.88         8.77 o                         
  -8  10   6        193.03        210.25        11.09 o                         
  -6  10   6        140.74        145.31         6.90 o                         
  -4  10   6         51.89         61.22         9.33 o                         
  -2  10   6        101.51        100.31         3.88 o                         
   0  10   6         13.83          9.60         2.80 o                         
   2  10   6        162.29        160.71         6.11 o                         
   4  10   6          0.06         -0.34         1.81 o                         
   6  10   6          0.55         -1.09         3.17 o                         
   8  10   6          3.16          2.78         2.57 o                         
  -3  11   6         23.63         22.07         3.89 o                         
  -1  11   6          0.74          2.59         2.60 o                         
   1  11   6         63.93         55.32         5.19 o                         
   3  11   6          0.74          1.05         1.82 o                         
   5  11   6         10.49         13.17         2.67 o                         
 -19   1   7          5.69          2.21         0.91 o                         
 -17   1   7        101.46         93.45         3.88 o                         
 -15   1   7         26.83         22.45         1.74 o                         
 -13   1   7       1191.61       1142.22        12.24 o                         
 -11   1   7        243.49        273.77         5.00 o                         
  -9   1   7        292.71        276.19         5.89 o                         
  -7   1   7          0.05          0.42         1.55 o                         
  -5   1   7        993.38       1241.33        22.67 o                         
  -3   1   7       2839.61       3001.13        30.32 o                         
  -1   1   7       2882.30       3058.05        30.71 o                         
   1   1   7       1449.30       1429.80        16.71 o                         
   3   1   7        313.91        320.82         6.67 o                         
   5   1   7          8.92          9.58         1.68 o                         
   7   1   7        941.48        878.31        26.43 o                         
   9   1   7        557.06        559.30        11.68 o                         
  11   1   7       1193.70       1273.23        26.87 o                         
  13   1   7        292.85        334.82        13.49 o                         
  15   1   7         82.86        107.75         9.26 o                         
  17   1   7          2.00          2.55         1.48 o                         
 -18   2   7        134.88        114.42        12.67 o                         
 -16   2   7        328.25        294.29        12.87 o                         
 -14   2   7         11.80         17.31         3.40 o                         
 -12   2   7       1897.77       1750.35        29.84 o                         
 -10   2   7         73.14         73.83         2.49 o                         
  -8   2   7        310.69        291.08         7.09 o                         
  -6   2   7        762.84        773.20        16.94 o                         
  -4   2   7        608.94        655.60        14.44 o                         
  -2   2   7        130.80        108.68         3.40 o                         
   0   2   7       4277.71       4349.32        41.77 o                         
   2   2   7        277.13        210.31         5.24 o                         
   4   2   7       1147.72       1061.19        12.43 o                         
   6   2   7       1500.80       1473.83        21.92 o                         
   8   2   7        418.32        371.40        13.49 o                         
  10   2   7        211.06        245.49         6.69 o                         
  12   2   7         88.58        102.56        11.71 o                         
  14   2   7        121.77        130.62         9.60 o                         
  16   2   7        297.91        379.18        13.46 o                         
 -19   3   7          1.36          0.57         1.06 o                         
 -17   3   7        152.42        150.09         5.91 o                         
 -15   3   7       1036.46        918.48        24.40 o                         
 -13   3   7        293.41        245.70        37.95 o                         
 -11   3   7       1963.50       1884.24        17.09 o                         
  -9   3   7        219.79        231.83         5.56 o                         
  -7   3   7         64.71         53.92         3.87 o                         
  -5   3   7         76.63         80.19         4.67 o                         
  -3   3   7        307.98        273.34         6.60 o                         
  -1   3   7       2579.07       2614.88        26.95 o                         
   1   3   7       1248.48       1231.08        20.60 o                         
   3   3   7        118.11        113.16         3.25 o                         
   5   3   7       1903.87       1832.42        30.36 o                         
   7   3   7       1121.40       1113.58        27.24 o                         
   9   3   7         13.91         15.35         1.43 o                         
  11   3   7         56.89         52.00         2.54 o                         
  13   3   7        174.18        202.68         7.10 o                         
  15   3   7         15.06         12.47         2.08 o                         
 -16   4   7        110.05         86.77         3.58 o                         
 -14   4   7         54.86         48.69         3.64 o                         
 -12   4   7        132.13        135.55         9.50 o                         
 -10   4   7         55.08         61.47         2.64 o                         
  -8   4   7        242.47        235.47         5.09 o                         
  -6   4   7        975.51       1024.61        23.61 o                         
  -4   4   7       1913.48       2099.06        27.98 o                         
  -2   4   7        910.64        986.22        18.17 o                         
   0   4   7        557.16        599.31         9.47 o                         
   2   4   7       3292.39       3283.53        50.73 o                         
   4   4   7        193.71        175.04         3.78 o                         
   6   4   7         33.87         46.76         2.27 o                         
   8   4   7         21.91         14.68         1.36 o                         
  10   4   7        182.10        172.73         6.85 o                         
  12   4   7        109.96        126.32         6.49 o                         
  14   4   7         44.07         52.47         7.30 o                         
  16   4   7         64.66         65.23         4.18 o                         
 -17   5   7          4.76          1.09         1.67 o                         
 -15   5   7         90.44         79.82         5.39 o                         
 -13   5   7         42.60         33.51         3.51 o                         
 -11   5   7         13.05         15.99         5.24 o                         
  -9   5   7       2294.07       2395.76        28.64 o                         
  -7   5   7       2536.16       2768.52        52.26 o                         
  -5   5   7        558.56        545.50        15.79 o                         
  -3   5   7       1305.46       1241.43        45.40 o                         
  -1   5   7         43.81         43.40         2.85 o                         
   1   5   7         11.38         11.36         1.88 o                         
   3   5   7        130.19        118.95         3.36 o                         
   5   5   7       2248.92       2285.05        44.13 o                         
   7   5   7          4.74          4.78         1.37 o                         
   9   5   7          0.38          0.09         1.10 o                         
  11   5   7         73.95         74.92         4.42 o                         
  13   5   7         55.90         63.69         4.23 o                         
  15   5   7          4.46          3.03         1.90 o                         
 -16   6   7         38.86         49.03         3.63 o                         
 -14   6   7        129.64        128.75         4.37 o                         
 -12   6   7         23.47         21.53         1.97 o                         
 -10   6   7        335.37        309.71        13.29 o                         
  -8   6   7        383.04        414.62        10.51 o                         
  -6   6   7          0.91          3.53         1.56 o                         
  -4   6   7        114.64        100.05         5.14 o                         
  -2   6   7        497.36        462.01        10.00 o                         
   0   6   7       1964.06       1901.32        40.43 o                         
   2   6   7        510.78        505.13        13.58 o                         
   4   6   7         53.87         41.12         1.92 o                         
   6   6   7         55.56         72.17         2.56 o                         
   8   6   7         11.33          9.01         1.74 o                         
  10   6   7          0.15         -0.15         1.98 o                         
  12   6   7        141.33        138.22        17.31 o                         
  14   6   7          9.05          7.52         2.00 o                         
 -15   7   7          4.96          2.37         1.70 o                         
 -13   7   7        126.01        122.73        11.60 o                         
 -11   7   7         47.84         44.80         2.71 o                         
  -9   7   7          0.48          3.46         1.23 o                         
  -7   7   7         91.00        102.42         3.76 o                         
  -5   7   7         10.06         18.03         2.44 o                         
  -3   7   7        225.93        250.29        11.29 o                         
  -1   7   7        205.90        171.28        10.88 o                         
   1   7   7         10.04         10.13         1.52 o                         
   3   7   7        724.35        750.95        11.47 o                         
   5   7   7         50.40         51.08         2.66 o                         
   7   7   7         67.80         65.67         4.36 o                         
   9   7   7        117.03        106.84         5.54 o                         
  11   7   7         44.94         38.02         2.92 o                         
  13   7   7         66.59         78.75         4.06 o                         
 -14   8   7          0.08         -0.18         1.21 o                         
 -12   8   7          9.72         13.21         1.77 o                         
 -10   8   7        108.09        126.47         8.91 o                         
  -8   8   7         41.73         28.52         2.51 o                         
  -6   8   7        273.37        257.17         7.68 o                         
  -4   8   7        696.90        719.48        33.65 o                         
  -2   8   7         21.68         16.88         2.52 o                         
   0   8   7        671.19        671.51        10.24 o                         
   2   8   7        154.83        140.69         6.21 o                         
   4   8   7          0.21          5.72         3.07 o                         
   6   8   7       1385.47       1500.79        36.94 o                         
   8   8   7         49.32         62.40         6.23 o                         
  10   8   7         96.25         74.43         6.20 o                         
 -11   9   7         40.79         46.34         2.88 o                         
  -9   9   7         30.31         40.62         3.99 o                         
  -7   9   7        785.37        917.97        21.29 o                         
  -5   9   7         49.46         56.04         3.59 o                         
  -3   9   7          2.44          3.16         1.57 o                         
  -1   9   7         42.82         43.14         3.42 o                         
   1   9   7        661.42        654.06        12.32 o                         
   3   9   7          9.60         15.45         3.30 o                         
   5   9   7        622.15        653.22        20.53 o                         
   7   9   7          6.96         16.46         2.91 o                         
   9   9   7        134.57        114.16         6.98 o                         
  -8  10   7        111.94        129.47         8.03 o                         
  -6  10   7          0.22          2.89         1.87 o                         
  -4  10   7        440.81        361.76        23.62 o                         
  -2  10   7         24.18         32.08         2.60 o                         
   0  10   7        135.67        142.50         6.29 o                         
   2  10   7          8.64          6.29         2.14 o                         
   4  10   7          0.36         -0.43         1.52 o                         
   6  10   7         19.17         19.70         3.67 o                         
   8  10   7          7.04          6.00         2.21 o                         
  -1  11   7          3.14          2.93         2.29 o                         
   1  11   7         90.84         75.05         5.51 o                         
 -18   0   8          9.76         14.88         3.98 o                         
 -16   0   8         54.21         60.18         4.68 o                         
 -14   0   8       1612.47       1500.71        40.09 o                         
 -12   0   8       2229.78       2071.53        33.48 o                         
 -10   0   8          9.97          9.20         1.53 o                         
  -8   0   8         33.71         28.44         3.29 o                         
  -6   0   8        786.09        835.06        26.61 o                         
  -4   0   8       4012.30       4572.01        70.81 o                         
  -2   0   8         95.06        112.29         5.31 o                         
   0   0   8       4685.33       5045.62       100.21 o                         
   2   0   8        343.88        295.71        12.23 o                         
   4   0   8        708.24        622.08        34.03 o                         
   6   0   8       1083.96       1056.64        21.83 o                         
   8   0   8       2589.74       2595.44        31.37 o                         
  10   0   8       5689.06       6075.62        65.67 o                         
  12   0   8          5.87          6.39         2.69 o                         
  14   0   8         54.37         27.90         6.61 o                         
  16   0   8       1312.95       1814.31        44.65 o                         
 -19   1   8        105.86         81.68         8.62 o                         
 -17   1   8        323.34        344.24        17.60 o                         
 -15   1   8         63.05         52.04         2.59 o                         
 -13   1   8          2.18          2.77         1.36 o                         
 -11   1   8       4136.96       4207.37        50.72 o                         
  -9   1   8       2273.09       2349.76        24.23 o                         
  -7   1   8        242.58        206.01         6.65 o                         
  -5   1   8        477.19        503.43        13.18 o                         
  -3   1   8          2.94          5.27         1.41 o                         
  -1   1   8        142.86        141.49         4.15 o                         
   1   1   8        782.47        795.28        15.64 o                         
   3   1   8        879.60        904.35        25.77 o                         
   5   1   8          4.83          3.92         0.99 o                         
   7   1   8        230.79        223.07         5.71 o                         
   9   1   8        632.29        678.74         9.56 o                         
  11   1   8       1047.79       1132.33        26.34 o                         
  13   1   8       1457.14       1759.75        44.51 o                         
  15   1   8         41.68         54.08         5.21 o                         
  17   1   8         30.40         41.70         2.90 o                         
 -18   2   8          4.53          2.63         1.14 o                         
 -16   2   8         44.97         29.82         2.34 o                         
 -14   2   8         26.37         25.97         3.60 o                         
 -12   2   8        957.34        935.24        14.32 o                         
 -10   2   8        429.16        452.47        10.32 o                         
  -8   2   8        365.66        367.24         6.30 o                         
  -6   2   8         37.62         34.02         2.54 o                         
  -4   2   8        562.08        540.86        14.21 o                         
  -2   2   8       4269.44       4345.78        42.56 o                         
   0   2   8        317.26        329.63         6.62 o                         
   2   2   8         16.54         14.20         2.12 o                         
   4   2   8        284.25        251.90         4.63 o                         
   6   2   8        597.21        635.06        10.87 o                         
   8   2   8         25.33         22.85         1.66 o                         
  10   2   8         86.52         88.22         2.59 o                         
  12   2   8          8.52          9.05         2.68 o                         
  14   2   8        123.10        137.60         5.65 o                         
  16   2   8        171.09        184.05         7.51 o                         
 -17   3   8         41.42         46.65         5.54 o                         
 -15   3   8         38.10         46.77         2.77 o                         
 -13   3   8        284.15        314.25        12.44 o                         
 -11   3   8          3.54          2.26         1.41 o                         
  -9   3   8       1797.21       1811.81        20.19 o                         
  -7   3   8          0.78          1.31         1.12 o                         
  -5   3   8        393.71        368.84         7.56 o                         
  -3   3   8         41.92         58.10         2.52 o                         
  -1   3   8       1162.47       1205.94        13.94 o                         
   1   3   8       1224.72       1288.62        18.81 o                         
   3   3   8        128.05        106.04         3.68 o                         
   5   3   8        458.31        430.64         7.33 o                         
   7   3   8        133.43        120.48         3.83 o                         
   9   3   8        260.72        276.28         8.03 o                         
  11   3   8         89.42        103.90        11.14 o                         
  13   3   8         61.32         70.73         6.42 o                         
  15   3   8         37.37         36.71         3.58 o                         
 -16   4   8          2.16          1.56         1.16 o                         
 -14   4   8         29.48         13.81         4.30 o                         
 -12   4   8        517.77        522.41        11.41 o                         
 -10   4   8        284.51        283.98         5.93 o                         
  -8   4   8         79.72         79.17         3.02 o                         
  -6   4   8        152.86        180.62         7.58 o                         
  -4   4   8       3028.69       3040.89        50.80 o                         
  -2   4   8          3.98          4.13         1.04 o                         
   0   4   8       2172.87       2232.85        28.33 o                         
   2   4   8        282.14        303.65         7.30 o                         
   4   4   8         76.80         72.51         2.19 o                         
   6   4   8        168.77        171.45         3.55 o                         
   8   4   8          5.63          7.29         1.42 o                         
  10   4   8        356.14        376.12        17.43 o                         
  12   4   8          8.23         10.62         2.60 o                         
  14   4   8        139.20        175.47        11.76 o                         
  16   4   8         76.64         91.14         4.04 o                         
 -17   5   8         19.49         19.75         2.25 o                         
 -15   5   8         25.57         17.96         2.89 o                         
 -13   5   8          0.36          1.60         1.40 o                         
 -11   5   8        230.66        217.32        15.20 o                         
  -9   5   8         13.93         14.82         1.99 o                         
  -7   5   8        988.02       1023.77        18.16 o                         
  -5   5   8        213.98        186.79         8.04 o                         
  -3   5   8        465.22        436.01        10.35 o                         
  -1   5   8        490.55        484.97        11.10 o                         
   1   5   8         18.98         56.64        16.04 o                         
   3   5   8          2.14          6.33         2.09 o                         
   5   5   8        598.82        622.90        13.47 o                         
   7   5   8       1750.03       1795.70        25.67 o                         
   9   5   8          5.00         10.95         1.90 o                         
  11   5   8          1.49          0.69         1.82 o                         
  13   5   8          5.58          5.37         2.43 o                         
  15   5   8          0.90         -0.23         1.40 o                         
 -16   6   8          1.77         -0.57         1.63 o                         
 -14   6   8         10.70         16.93         1.78 o                         
 -12   6   8         79.03         77.25         3.81 o                         
 -10   6   8          0.59          3.14         1.38 o                         
  -8   6   8        566.68        526.81        11.67 o                         
  -6   6   8       4370.19       4737.47        68.69 o                         
  -4   6   8        171.97        158.73        11.94 o                         
  -2   6   8       1393.73       1285.65        21.94 o                         
   0   6   8        433.59        466.02        19.03 o                         
   2   6   8         57.54         70.96         3.10 o                         
   4   6   8        932.62        937.07        19.40 o                         
   6   6   8        124.31        107.68         3.07 o                         
   8   6   8        453.26        449.10        11.98 o                         
  10   6   8          2.76          2.53         1.54 o                         
  12   6   8         58.53         61.25         3.80 o                         
  14   6   8          0.51          0.45         1.38 o                         
 -15   7   8         62.50         61.89         3.46 o                         
 -13   7   8          2.62          0.87         1.64 o                         
 -11   7   8         50.86         65.60         3.01 o                         
  -9   7   8          0.95          0.14         1.25 o                         
  -7   7   8        417.52        376.31        16.48 o                         
  -5   7   8       2295.72       2016.05        92.99 o                         
  -3   7   8         26.99         22.64         2.21 o                         
  -1   7   8         12.24         21.60         3.74 o                         
   1   7   8        289.47        285.54         6.97 o                         
   3   7   8         71.17         64.88         3.82 o                         
   5   7   8        330.17        292.27         8.69 o                         
   7   7   8        506.84        473.69         9.08 o                         
   9   7   8        131.79        158.83         5.81 o                         
  11   7   8        193.05        172.34         7.96 o                         
  13   7   8         59.73         63.73         3.16 o                         
 -12   8   8          0.56          1.26         1.67 o                         
 -10   8   8          0.08         -0.22         1.40 o                         
  -8   8   8        115.93        122.05         6.96 o                         
  -6   8   8        308.05        252.13         9.98 o                         
  -4   8   8        617.66        618.95        18.17 o                         
  -2   8   8        275.66        244.58         8.59 o                         
   0   8   8         37.08         34.03         2.72 o                         
   2   8   8        145.39        127.28         4.51 o                         
   4   8   8        271.87        265.43         7.31 o                         
   6   8   8         11.66         12.08         2.71 o                         
   8   8   8        655.27        656.15        18.89 o                         
  10   8   8          1.24         -0.93         2.52 o                         
 -11   9   8         82.96         75.40         6.07 o                         
  -9   9   8        135.15        158.23         6.93 o                         
  -7   9   8        855.22        988.30        20.95 o                         
  -5   9   8          2.24          1.90         1.44 o                         
  -3   9   8          7.09          6.23         1.61 o                         
  -1   9   8        186.67        168.03         9.81 o                         
   1   9   8        193.65        192.27         7.88 o                         
   3   9   8         75.79         77.15         3.97 o                         
   5   9   8        139.82        142.81         6.68 o                         
   7   9   8        241.45        214.96         6.92 o                         
   9   9   8          0.50          1.06         2.11 o                         
  -6  10   8          1.46          1.40         2.15 o                         
  -4  10   8          3.13          1.04         1.56 o                         
  -2  10   8         81.25         68.29         4.70 o                         
   0  10   8         10.05         11.28         2.86 o                         
   2  10   8         10.78          9.99         3.06 o                         
   4  10   8          2.66          1.90         1.37 o                         
   6  10   8         86.50         66.13         4.89 o                         
  -1  11   8         12.55         20.14         3.08 o                         
 -19   1   9          0.01         -0.64         1.05 o                         
 -17   1   9         14.58         10.61         1.67 o                         
 -15   1   9        152.10        150.11         5.98 o                         
 -13   1   9        120.64        108.92         5.51 o                         
 -11   1   9         38.04         28.61         1.81 o                         
  -9   1   9       1931.39       1868.34        27.01 o                         
  -7   1   9         44.22         32.31         2.03 o                         
  -5   1   9        114.84        108.33         4.42 o                         
  -3   1   9        299.78        304.64         5.67 o                         
  -1   1   9       1400.65       1528.54        18.89 o                         
   1   1   9        223.60        185.52         5.22 o                         
   3   1   9        947.34       1016.74        32.96 o                         
   5   1   9        950.50        950.46        20.11 o                         
   7   1   9        112.05        105.34         2.99 o                         
   9   1   9          1.72          4.29         1.17 o                         
  11   1   9        517.57        551.18        13.88 o                         
  13   1   9        436.61        577.85        15.82 o                         
  15   1   9         92.64        102.13         6.36 o                         
 -18   2   9          5.62          3.72         1.01 o                         
 -16   2   9         14.21         15.06         2.06 o                         
 -14   2   9        249.43        217.19        16.60 o                         
 -12   2   9        298.63        299.83         6.02 o                         
 -10   2   9       2788.03       2938.89        41.77 o                         
  -8   2   9         55.96         52.44         2.39 o                         
  -6   2   9         22.70         27.69         2.20 o                         
  -4   2   9          9.38          8.62         1.54 o                         
  -2   2   9          7.82          2.18         0.85 o                         
   0   2   9          0.34          6.43         1.31 o                         
   2   2   9        159.97        177.99         6.27 o                         
   4   2   9        633.05        659.29         8.48 o                         
   6   2   9         48.19         41.91         1.99 o                         
   8   2   9        447.46        424.83         8.24 o                         
  10   2   9          1.92          2.24         1.79 o                         
  12   2   9         21.34         20.76         3.11 o                         
  14   2   9        118.89        116.37         8.51 o                         
  16   2   9         15.88         17.68         3.85 o                         
 -17   3   9          0.52          1.44         1.25 o                         
 -15   3   9         88.05         93.76         4.76 o                         
 -13   3   9        555.53        530.64        12.16 o                         
 -11   3   9       1031.90       1106.57        15.23 o                         
  -9   3   9         60.21         45.98         2.31 o                         
  -7   3   9        237.76        218.49         4.67 o                         
  -5   3   9        158.11        168.84         4.53 o                         
  -3   3   9        223.65        215.14         4.29 o                         
  -1   3   9         77.18         93.12         2.86 o                         
   1   3   9         60.05         52.97         2.59 o                         
   3   3   9       1760.50       1625.02        18.41 o                         
   5   3   9          1.94          0.97         0.85 o                         
   7   3   9          0.53          2.22         1.17 o                         
   9   3   9         18.88         18.09         1.57 o                         
  11   3   9        142.50        142.93        12.83 o                         
  13   3   9          5.94          3.93         2.86 o                         
  15   3   9          3.18          4.18         1.56 o                         
 -16   4   9         34.65         27.61         2.20 o                         
 -14   4   9          6.90          4.69         3.22 o                         
 -12   4   9        831.24        830.83        15.40 o                         
 -10   4   9         59.50         50.57         2.59 o                         
  -8   4   9          5.62          4.21         1.65 o                         
  -6   4   9        187.76        186.99         4.36 o                         
  -4   4   9        101.49        109.69         3.45 o                         
  -2   4   9          5.06         12.28         2.46 o                         
   0   4   9        244.80        234.63         9.36 o                         
   2   4   9        433.70        431.45         6.11 o                         
   4   4   9        740.02        745.61         9.85 o                         
   6   4   9          0.73          1.70         1.04 o                         
   8   4   9        680.61        704.81        18.49 o                         
  10   4   9          0.68          1.00         2.27 o                         
  12   4   9         56.98         60.51         4.31 o                         
  14   4   9          2.82          1.93         2.88 o                         
 -17   5   9         55.33         50.55         2.73 o                         
 -15   5   9         83.66         77.07         4.68 o                         
 -13   5   9         16.43         22.79         2.80 o                         
 -11   5   9         10.85          7.46         4.13 o                         
  -9   5   9          5.64          3.69         2.28 o                         
  -7   5   9        121.86        121.43         5.58 o                         
  -5   5   9       2344.99       2549.68       105.88 o                         
  -3   5   9        111.16        100.01        13.66 o                         
  -1   5   9         44.81         59.49         5.90 o                         
   1   5   9        436.78        490.31        21.41 o                         
   3   5   9        729.52        703.50        11.74 o                         
   5   5   9       1572.15       1599.49        32.91 o                         
   7   5   9        429.04        419.89         9.73 o                         
   9   5   9         20.64         23.74         2.36 o                         
  11   5   9          0.02         -0.23         1.52 o                         
  13   5   9         38.73         47.59         3.83 o                         
  15   5   9        143.43        130.97         4.52 o                         
 -16   6   9          0.13         -0.62         1.24 o                         
 -14   6   9         63.82         70.08         3.22 o                         
 -12   6   9          0.16          1.50         1.22 o                         
 -10   6   9        264.02        265.25         8.58 o                         
  -8   6   9         59.64         56.12         3.75 o                         
  -6   6   9        243.63        201.37        15.64 o                         
  -4   6   9       2757.64       2944.53        46.62 o                         
  -2   6   9          1.29          0.95         1.68 o                         
   0   6   9       1026.16       1053.61        22.33 o                         
   2   6   9        177.45        198.80         6.20 o                         
   4   6   9        218.01        218.49         5.91 o                         
   6   6   9         23.32         28.08         2.06 o                         
   8   6   9        681.11        598.22        13.58 o                         
  10   6   9         73.83         77.90         6.80 o                         
  12   6   9         73.29         73.05         4.43 o                         
  14   6   9          4.67          1.50         1.07 o                         
 -13   7   9         71.92         92.91         5.22 o                         
 -11   7   9         48.14         53.24         3.26 o                         
  -9   7   9        155.42        155.15         6.32 o                         
  -7   7   9        306.10        259.79        15.14 o                         
  -5   7   9         80.90         61.65         3.49 o                         
  -3   7   9         19.68         30.01         3.24 o                         
  -1   7   9          0.26          0.72         1.57 o                         
   1   7   9        218.85        213.64         7.10 o                         
   3   7   9        253.87        258.17         7.16 o                         
   5   7   9        320.52        293.43         7.49 o                         
   7   7   9        135.01        137.27         4.39 o                         
   9   7   9         34.95         24.14         3.08 o                         
  11   7   9         17.58         19.00         1.84 o                         
 -12   8   9          3.87          4.01         1.70 o                         
 -10   8   9          3.20          1.72         2.04 o                         
  -8   8   9         45.99         40.19         3.93 o                         
  -6   8   9         59.13         79.59         7.58 o                         
  -4   8   9          5.34          5.25         1.46 o                         
  -2   8   9        140.04        131.62         5.36 o                         
   0   8   9         35.59         37.29         3.06 o                         
   2   8   9         19.07         15.80         2.44 o                         
   4   8   9        286.06        272.94         8.68 o                         
   6   8   9        352.11        336.30        18.06 o                         
   8   8   9         68.71         66.89         5.15 o                         
  10   8   9        250.59        201.81         8.13 o                         
  -9   9   9         40.13         61.87         6.05 o                         
  -7   9   9         88.55         93.01         8.14 o                         
  -5   9   9         91.84         98.30         5.65 o                         
  -3   9   9          1.50          5.56         1.48 o                         
  -1   9   9         69.05         66.86         6.17 o                         
   1   9   9         56.19         65.72         4.14 o                         
   3   9   9        113.16        120.61         5.97 o                         
   5   9   9        241.82        244.01         7.48 o                         
   7   9   9          1.15          0.14         1.74 o                         
  -4  10   9        186.43        156.07         5.20 o                         
  -2  10   9          4.67          9.74         2.58 o                         
   0  10   9         12.64          5.51         1.85 o                         
   2  10   9        100.16         70.22         5.39 o                         
   4  10   9        169.58        133.09         3.80 o                         
 -18   0  10         25.00         39.47         4.73 o                         
 -16   0  10         21.83         27.72         4.04 o                         
 -14   0  10          0.60          0.94         3.86 o                         
 -12   0  10        418.58        435.82        24.75 o                         
 -10   0  10        450.04        413.56        10.88 o                         
  -8   0  10       2291.20       2388.30        45.41 o                         
  -6   0  10        328.26        336.05        15.78 o                         
  -4   0  10        741.90        763.42        18.16 o                         
  -2   0  10        136.14        192.05         7.57 o                         
   0   0  10          1.37          0.46         1.81 o                         
   2   0  10         52.15         46.39         4.11 o                         
   4   0  10        469.85        495.67        12.04 o                         
   6   0  10        139.57        149.70         5.60 o                         
   8   0  10        218.84        233.89         6.71 o                         
  10   0  10         19.44         15.37         3.80 o                         
  12   0  10         12.58         15.07         3.44 o                         
  14   0  10       2960.44       4030.36        86.43 o                         
 -17   1  10        125.37        141.31         6.85 o                         
 -15   1  10         26.30         24.10         2.22 o                         
 -13   1  10        137.99        115.97         6.79 o                         
 -11   1  10       1563.47       1614.29        26.89 o                         
  -9   1  10        866.51        951.38        15.34 o                         
  -7   1  10        898.85        867.75        14.21 o                         
  -5   1  10        207.63        242.84         6.28 o                         
  -3   1  10       1889.40       2137.82        19.37 o                         
  -1   1  10       2662.26       2733.46        40.37 o                         
   1   1  10       1387.04       1319.68        31.94 o                         
   3   1  10         44.35         50.41         2.27 o                         
   5   1  10         35.69         46.56         2.33 o                         
   7   1  10        712.29        696.32         9.62 o                         
   9   1  10        143.54        127.99         3.62 o                         
  11   1  10        109.60        110.48         5.02 o                         
  13   1  10         98.81         94.70         6.23 o                         
  15   1  10        225.37        278.66        19.63 o                         
 -18   2  10         46.64         33.19         2.59 o                         
 -16   2  10         83.16         68.27         3.87 o                         
 -14   2  10         38.04         36.22         4.55 o                         
 -12   2  10        897.21        876.16        17.57 o                         
 -10   2  10        371.57        372.40         7.20 o                         
  -8   2  10       2558.36       2606.54        25.65 o                         
  -6   2  10        667.53        702.52         9.88 o                         
  -4   2  10        556.27        530.03         9.66 o                         
  -2   2  10          5.25          4.43         1.07 o                         
   0   2  10        238.47        237.00         7.76 o                         
   2   2  10        907.51        897.97        11.95 o                         
   4   2  10         26.63         27.45         1.89 o                         
   6   2  10         14.31         14.76         1.58 o                         
   8   2  10         39.82         38.12         2.60 o                         
  10   2  10        265.86        325.20        19.08 o                         
  12   2  10         35.96         41.79         4.26 o                         
  14   2  10         86.20        105.43         6.41 o                         
 -17   3  10         11.52         10.96         1.82 o                         
 -15   3  10         85.34         71.97         3.88 o                         
 -13   3  10         11.36         14.59         2.22 o                         
 -11   3  10          1.96         10.07         1.51 o                         
  -9   3  10       1871.43       2013.67        20.51 o                         
  -7   3  10        400.43        402.74         7.14 o                         
  -5   3  10        871.06        881.89        11.93 o                         
  -3   3  10        254.92        249.82         5.44 o                         
  -1   3  10         64.87         61.46         2.92 o                         
   1   3  10          1.08          2.08         0.93 o                         
   3   3  10        283.26        269.04         6.61 o                         
   5   3  10        384.08        359.10         5.70 o                         
   7   3  10          7.81          9.42         1.38 o                         
   9   3  10         21.39         23.61         3.30 o                         
  11   3  10         23.47         29.73         3.44 o                         
  13   3  10         29.04         32.82         4.24 o                         
  15   3  10         65.51         99.54         6.88 o                         
 -16   4  10         14.73         16.01         1.99 o                         
 -14   4  10         14.61          8.24         3.13 o                         
 -12   4  10         40.18         33.77         2.93 o                         
 -10   4  10         69.25         88.49         3.64 o                         
  -8   4  10        399.35        367.91         6.69 o                         
  -6   4  10          4.45          4.30         1.25 o                         
  -4   4  10        598.99        601.59         8.17 o                         
  -2   4  10         10.34         14.88         1.89 o                         
   0   4  10       2115.76       1999.40        21.64 o                         
   2   4  10         10.37         10.51         1.69 o                         
   4   4  10       1123.71       1151.99        13.77 o                         
   6   4  10        274.74        238.38        12.70 o                         
   8   4  10        119.62        124.20         8.66 o                         
  10   4  10        170.26        186.43         6.59 o                         
  12   4  10          5.77          5.22         2.26 o                         
 -15   5  10         57.82         46.61         3.14 o                         
 -13   5  10         45.77         37.51         2.70 o                         
 -11   5  10         69.55         57.74         5.19 o                         
  -9   5  10        124.97        141.82        12.03 o                         
  -7   5  10        112.40        121.83         6.42 o                         
  -5   5  10         78.07         51.85         4.16 o                         
  -3   5  10       1360.03       1458.90        27.63 o                         
  -1   5  10        103.24        129.83         8.50 o                         
   1   5  10        190.94        171.10         6.11 o                         
   3   5  10        792.54        775.92        12.74 o                         
   5   5  10        327.44        317.33         8.00 o                         
   7   5  10        128.40        123.50         5.69 o                         
   9   5  10         92.11        101.10         5.76 o                         
  11   5  10        308.56        339.47        28.48 o                         
  13   5  10         77.21         76.44         4.25 o                         
 -14   6  10         28.05         25.94         2.43 o                         
 -12   6  10          2.05          3.31         1.83 o                         
 -10   6  10          0.23          0.19         1.45 o                         
  -8   6  10          1.22          0.72         1.51 o                         
  -6   6  10        181.16        204.95        10.00 o                         
  -4   6  10        262.96        269.94        15.88 o                         
  -2   6  10       4383.89       4574.60        53.99 o                         
   0   6  10          4.29          7.96         2.63 o                         
   2   6  10        564.57        576.49        11.26 o                         
   4   6  10        135.44        137.68         4.67 o                         
   6   6  10         30.95         31.28         2.07 o                         
   8   6  10          2.56          3.25         1.41 o                         
  10   6  10         17.16         22.53         3.07 o                         
  12   6  10         74.44         76.24         3.95 o                         
 -13   7  10        189.49        204.31        14.48 o                         
 -11   7  10        233.05        275.28         6.24 o                         
  -9   7  10          1.38         -0.37         1.27 o                         
  -7   7  10         13.04         14.37         2.36 o                         
  -5   7  10          2.34          0.08         1.68 o                         
  -3   7  10        922.02        831.69        87.73 o                         
  -1   7  10        489.04        520.27         9.63 o                         
   1   7  10        204.26        149.60         9.15 o                         
   3   7  10         64.54         73.95         4.10 o                         
   5   7  10         56.50         41.59         2.98 o                         
   7   7  10         69.30         50.90         3.67 o                         
   9   7  10        324.95        272.84        24.93 o                         
 -12   8  10          5.84          4.07         1.85 o                         
 -10   8  10         12.05         16.75         2.48 o                         
  -8   8  10         37.33         33.15         3.76 o                         
  -6   8  10         13.37         11.60         1.91 o                         
  -4   8  10         58.11         53.03         2.80 o                         
  -2   8  10        703.32        607.96        11.21 o                         
   0   8  10        158.20        147.32         6.27 o                         
   2   8  10        256.21        249.16         8.08 o                         
   4   8  10         11.50          6.97         1.81 o                         
   6   8  10         12.65         11.92         3.46 o                         
   8   8  10        131.55        106.59         6.58 o                         
  -9   9  10          0.00          0.19         1.49 o                         
  -7   9  10         76.47         69.32         6.37 o                         
  -5   9  10         12.62         19.23         1.97 o                         
  -3   9  10         57.89         51.20         2.83 o                         
  -1   9  10         50.24         52.35         3.56 o                         
   1   9  10          5.01          3.64         2.43 o                         
   3   9  10        349.38        343.85        23.61 o                         
   5   9  10          1.88          0.99         1.69 o                         
   7   9  10          0.60          1.52         1.94 o                         
  -4  10  10        256.84        179.18         7.61 o                         
  -2  10  10         55.27         43.48         4.08 o                         
   0  10  10         57.51         50.27         2.98 o                         
   2  10  10         18.00         11.17         2.37 o                         
 -17   1  11         49.88         56.23         4.03 o                         
 -15   1  11          6.12         10.16         1.79 o                         
 -13   1  11         96.48         92.99         5.09 o                         
 -11   1  11        855.00        948.68        16.84 o                         
  -9   1  11        603.84        657.60        12.82 o                         
  -7   1  11        555.88        602.11         9.43 o                         
  -5   1  11        792.76        750.66        12.32 o                         
  -3   1  11        378.16        404.39         7.27 o                         
  -1   1  11        113.53        125.81         3.73 o                         
   1   1  11        149.77        150.32         5.35 o                         
   3   1  11        291.99        298.17         6.56 o                         
   5   1  11        110.63        114.52         3.70 o                         
   7   1  11         86.89         92.75         4.06 o                         
   9   1  11         74.16         79.98         3.87 o                         
  11   1  11        236.63        290.96        11.16 o                         
  13   1  11        102.64        108.04         8.93 o                         
  15   1  11        102.34        115.13         7.51 o                         
 -16   2  11         12.30         13.04         1.63 o                         
 -14   2  11        111.95        139.09         7.88 o                         
 -12   2  11         69.46         83.96         4.38 o                         
 -10   2  11        711.40        677.10        11.43 o                         
  -8   2  11       1553.66       1717.38        21.53 o                         
  -6   2  11       1556.25       1585.30        16.24 o                         
  -4   2  11          6.71          8.14         1.62 o                         
  -2   2  11         84.28         77.33         2.97 o                         
   0   2  11         16.56         17.91         1.89 o                         
   2   2  11         22.18         28.00         2.29 o                         
   4   2  11        113.41        109.57         3.83 o                         
   6   2  11        104.51        101.07         3.53 o                         
   8   2  11        305.76        305.40        10.02 o                         
  10   2  11         11.00          7.32         4.86 o                         
  12   2  11         78.94         99.01         9.96 o                         
  14   2  11         51.61         64.09         4.42 o                         
 -17   3  11         14.61         10.48         1.49 o                         
 -15   3  11          0.51         -0.14         1.08 o                         
 -13   3  11          3.73          4.34         1.59 o                         
 -11   3  11        122.69        108.99         3.59 o                         
  -9   3  11        121.37        109.78         3.79 o                         
  -7   3  11       1571.51       1750.41        17.36 o                         
  -5   3  11        101.66         86.87         3.11 o                         
  -3   3  11          9.39          5.41         1.25 o                         
  -1   3  11         10.59         12.09         1.63 o                         
   1   3  11         39.80         33.02         2.66 o                         
   3   3  11        374.03        367.74         7.72 o                         
   5   3  11         93.84         99.02         3.03 o                         
   7   3  11        183.92        182.99         8.60 o                         
   9   3  11         17.74         23.10         3.26 o                         
  11   3  11         33.95         30.81         3.29 o                         
  13   3  11         44.73         63.07         3.77 o                         
 -16   4  11         31.72         33.82         2.63 o                         
 -14   4  11          0.14         -0.26         2.08 o                         
 -12   4  11         68.26         81.13         5.76 o                         
 -10   4  11         27.38         23.44         2.09 o                         
  -8   4  11        965.13        958.97        15.98 o                         
  -6   4  11        229.79        234.18         5.32 o                         
  -4   4  11         15.96         11.99         1.45 o                         
  -2   4  11        412.45        364.06         9.36 o                         
   0   4  11       1475.01       1449.91        20.68 o                         
   2   4  11         12.15         14.96         1.75 o                         
   4   4  11         76.28         67.51         2.92 o                         
   6   4  11        163.91        156.19         5.03 o                         
   8   4  11         21.23         22.96         3.25 o                         
  10   4  11          4.14          5.04         1.90 o                         
  12   4  11         22.38         24.51         3.02 o                         
 -15   5  11          2.24         -0.15         1.11 o                         
 -13   5  11         31.92         35.09         2.19 o                         
 -11   5  11         17.49         22.57         3.39 o                         
  -9   5  11         65.69         80.49         5.94 o                         
  -7   5  11         41.75         34.02         6.72 o                         
  -5   5  11        457.70        387.10        46.76 o                         
  -3   5  11         79.99         65.75         4.90 o                         
  -1   5  11       2934.42       3273.38        40.77 o                         
   1   5  11         77.35         75.66         4.80 o                         
   3   5  11        409.39        360.64        14.89 o                         
   5   5  11         49.61         44.76         3.00 o                         
   7   5  11          0.00         -0.59         1.49 o                         
   9   5  11          0.32          0.20         1.62 o                         
  11   5  11         82.17         87.53         5.42 o                         
 -14   6  11        250.95        328.97         9.23 o                         
 -12   6  11        169.80        187.02        11.46 o                         
 -10   6  11        162.17        163.54        27.10 o                         
  -8   6  11         68.23        100.96         5.48 o                         
  -6   6  11         70.51         70.74         8.99 o                         
  -4   6  11         21.61         12.84         3.03 o                         
  -2   6  11        319.63        280.84         9.00 o                         
   0   6  11         91.83        128.00         6.75 o                         
   2   6  11          3.11          5.49         2.38 o                         
   4   6  11        265.93        261.38         7.31 o                         
   6   6  11        290.82        285.60         6.61 o                         
   8   6  11        214.60        203.97        10.95 o                         
  10   6  11          7.66          2.12         1.70 o                         
 -13   7  11         28.43         42.20         2.73 o                         
 -11   7  11          1.06          1.11         1.05 o                         
  -9   7  11          0.12          1.37         1.24 o                         
  -7   7  11         84.54        103.13         5.18 o                         
  -5   7  11        168.76        132.22         7.73 o                         
  -3   7  11          0.07          0.00         1.65 o                         
  -1   7  11        260.09        277.65         6.57 o                         
   1   7  11          8.64         11.64         2.60 o                         
   3   7  11         18.91         13.75         1.91 o                         
   5   7  11         92.30         76.69         3.48 o                         
   7   7  11        207.50        160.55         8.83 o                         
 -10   8  11         17.05         14.77         1.61 o                         
  -8   8  11         23.86         28.21         2.10 o                         
  -6   8  11         33.41         34.99         4.72 o                         
  -4   8  11        247.08        207.95         6.59 o                         
  -2   8  11         23.39         14.86         2.02 o                         
   0   8  11         93.86         88.44         4.52 o                         
   2   8  11         20.37         17.26         2.61 o                         
   4   8  11         48.72         41.33         4.69 o                         
   6   8  11         27.35         22.56         3.29 o                         
   8   8  11        243.75        163.42         7.02 o                         
  -7   9  11         39.19         62.10         5.22 o                         
  -5   9  11         66.17         70.43         4.57 o                         
  -3   9  11          8.44          8.17         2.51 o                         
  -1   9  11          0.02         -0.86         1.57 o                         
   1   9  11         14.12         11.20         2.52 o                         
   3   9  11          4.78          6.56         1.73 o                         
   5   9  11         44.63         25.91         3.30 o                         
 -16   0  12         46.27         48.44         8.33 o                         
 -14   0  12         81.78        105.33         9.67 o                         
 -12   0  12        152.34        163.13         7.41 o                         
 -10   0  12         30.10         34.09         4.01 o                         
  -8   0  12       1740.90       1907.04        33.67 o                         
  -6   0  12        184.35        212.39         7.69 o                         
  -4   0  12        482.33        458.82        15.43 o                         
  -2   0  12         24.15         33.04         3.37 o                         
   0   0  12       1157.57       1244.97        26.02 o                         
   2   0  12       1007.06        998.77        22.99 o                         
   4   0  12        353.25        383.63        16.16 o                         
   6   0  12        131.19        134.60         6.99 o                         
   8   0  12          8.80         10.88         5.59 o                         
  10   0  12        135.24        128.79        10.83 o                         
  12   0  12          2.86          6.91         3.50 o                         
  14   0  12        227.75        269.07        11.85 o                         
 -15   1  12         45.88         54.41         5.04 o                         
 -13   1  12          2.16         -1.46         2.50 o                         
 -11   1  12        195.55        217.59         5.96 o                         
  -9   1  12       1396.54       1482.83        20.20 o                         
  -7   1  12        425.24        412.71         7.79 o                         
  -5   1  12        711.62        727.68        12.40 o                         
  -3   1  12        499.82        486.67         7.92 o                         
  -1   1  12        419.15        420.45         9.46 o                         
   1   1  12        383.98        367.94         8.93 o                         
   3   1  12        263.30        278.04         6.63 o                         
   5   1  12        369.64        349.76         7.70 o                         
   7   1  12         19.42         10.51         3.86 o                         
   9   1  12          4.92          6.08         2.19 o                         
  11   1  12         10.60          7.61         2.64 o                         
  13   1  12          8.48         10.00         3.13 o                         
 -16   2  12         34.45         42.86         2.79 o                         
 -14   2  12          0.99          1.12         1.96 o                         
 -12   2  12          0.49         -0.45         1.35 o                         
 -10   2  12         71.59         84.97         3.26 o                         
  -8   2  12        200.96        170.04         4.47 o                         
  -6   2  12        777.74        789.39        10.46 o                         
  -4   2  12        424.75        412.97         9.08 o                         
  -2   2  12         78.27         95.70         4.02 o                         
   0   2  12         66.66         48.50         3.28 o                         
   2   2  12         31.15         33.57         2.42 o                         
   4   2  12        312.30        290.48         6.87 o                         
   6   2  12         71.68         73.80         4.55 o                         
   8   2  12        381.46        409.99        10.55 o                         
  10   2  12         92.08        110.14        10.54 o                         
  12   2  12          0.06         -0.63         2.25 o                         
 -15   3  12         19.66         28.26         2.28 o                         
 -13   3  12         14.46         14.31         1.87 o                         
 -11   3  12        265.23        268.18         6.49 o                         
  -9   3  12        257.88        289.13         7.27 o                         
  -7   3  12        647.32        739.08         9.88 o                         
  -5   3  12        464.17        515.96         8.04 o                         
  -3   3  12        281.10        238.05        11.02 o                         
  -1   3  12        145.66        146.11         4.81 o                         
   1   3  12         13.07         10.52         1.51 o                         
   3   3  12        503.65        505.54         9.09 o                         
   5   3  12          0.32          0.46         1.57 o                         
   7   3  12          9.73          5.05         2.15 o                         
   9   3  12          6.63          6.62         2.48 o                         
  11   3  12         55.39         72.23         5.57 o                         
 -14   4  12         37.82         55.59         4.06 o                         
 -12   4  12         33.20         37.27         2.68 o                         
 -10   4  12         65.87         59.17         3.23 o                         
  -8   4  12         52.08         36.25         2.28 o                         
  -6   4  12        423.11        442.52        10.19 o                         
  -4   4  12        517.43        491.88         8.58 o                         
  -2   4  12          1.76          2.75         1.47 o                         
   0   4  12          1.96          2.23         1.35 o                         
   2   4  12         13.14         13.53         1.82 o                         
   4   4  12         11.96         14.65         2.84 o                         
   6   4  12        249.00        216.02         6.98 o                         
   8   4  12        423.41        453.99        25.57 o                         
  10   4  12        271.18        247.48        40.80 o                         
 -15   5  12          7.62          6.02         1.33 o                         
 -13   5  12         22.14         36.09         1.96 o                         
 -11   5  12          1.50          2.13         1.46 o                         
  -9   5  12          0.03          1.36         1.70 o                         
  -7   5  12          0.13         -0.46         3.34 o                         
  -5   5  12         83.96         64.84         8.48 o                         
  -3   5  12        238.28        231.71        27.45 o                         
  -1   5  12         29.88         39.05         3.20 o                         
   1   5  12        963.44       1071.08        16.47 o                         
   3   5  12        311.33        262.34         9.91 o                         
   5   5  12         42.51         36.34         3.43 o                         
   7   5  12        249.55        233.27        26.48 o                         
   9   5  12        131.70        131.54        25.10 o                         
  11   5  12          6.35         10.98         3.34 o                         
 -12   6  12         12.07         18.61         3.53 o                         
 -10   6  12        152.14        131.67        29.36 o                         
  -8   6  12         96.11         89.76        12.76 o                         
  -6   6  12         44.29         36.58         6.49 o                         
  -4   6  12         15.28         12.63         2.91 o                         
  -2   6  12        484.78        460.48        11.54 o                         
   0   6  12         13.72         16.93         2.29 o                         
   2   6  12        612.04        651.06        13.83 o                         
   4   6  12          4.96          6.93         1.54 o                         
   6   6  12        261.63        226.33         7.85 o                         
   8   6  12         27.24         24.55         3.39 o                         
 -11   7  12        128.23        137.32         4.88 o                         
  -9   7  12        102.85        132.68         5.01 o                         
  -7   7  12        176.82        213.45         7.00 o                         
  -5   7  12         10.30          2.50         2.26 o                         
  -3   7  12         19.89         13.61         2.38 o                         
  -1   7  12        343.55        303.06         8.69 o                         
   1   7  12       1054.03        997.97        15.82 o                         
   3   7  12        458.29        475.35         8.99 o                         
   5   7  12        176.44        130.97         9.16 o                         
   7   7  12        170.76        122.56         6.27 o                         
  -8   8  12        109.27         94.95         4.70 o                         
  -6   8  12         13.08          9.33         1.88 o                         
  -4   8  12        216.39        166.38         5.32 o                         
  -2   8  12         74.53         69.84         3.09 o                         
   0   8  12         74.99         53.61         4.58 o                         
   2   8  12        137.46        115.09         4.61 o                         
   4   8  12         33.83         33.11         3.74 o                         
  -5   9  12         22.34         26.88         2.59 o                         
  -1   9  12          0.09         -0.06         1.00 o                         
   3   9  12         45.68         40.32         3.27 o                         
 -15   1  13          8.80          7.62         1.32 o                         
 -13   1  13         32.92         31.29         3.98 o                         
 -11   1  13          0.00          0.29         0.99 o                         
  -9   1  13         87.44        109.77         3.91 o                         
  -7   1  13        903.29        963.76        15.29 o                         
  -5   1  13          6.29          3.76         1.77 o                         
  -3   1  13        442.98        471.43        11.34 o                         
  -1   1  13         19.03         19.14         2.34 o                         
   1   1  13         82.56         66.45         3.94 o                         
   3   1  13         19.80         22.01         2.18 o                         
   5   1  13         52.49         50.59         6.03 o                         
   7   1  13        114.79        106.47         8.31 o                         
   9   1  13         36.46         51.59         4.95 o                         
  11   1  13         37.31         50.96         6.23 o                         
  13   1  13         34.53         34.40         4.40 o                         
 -14   2  13         32.16         29.04         3.26 o                         
 -12   2  13         96.54         98.75         5.86 o                         
 -10   2  13          0.56         -0.66         1.26 o                         
  -8   2  13        399.15        417.09        10.60 o                         
  -6   2  13        716.14        847.05        12.85 o                         
  -4   2  13       1486.89       1538.85        20.21 o                         
  -2   2  13       1174.74       1159.90        17.60 o                         
   0   2  13       1129.66       1170.39        17.89 o                         
   2   2  13        448.45        430.32         8.42 o                         
   4   2  13         42.58         36.92         5.17 o                         
   6   2  13         57.99         58.04         6.30 o                         
   8   2  13         17.34         17.32         3.15 o                         
  10   2  13          0.67         -0.35         3.38 o                         
  12   2  13          8.68         12.18         2.37 o                         
 -15   3  13          0.17          0.21         1.02 o                         
 -13   3  13         45.34         56.00         7.99 o                         
 -11   3  13          5.25          2.21         1.64 o                         
  -9   3  13        771.32        842.76        11.73 o                         
  -7   3  13        369.68        348.64         7.18 o                         
  -5   3  13       1487.89       1553.12        18.53 o                         
  -3   3  13        382.82        421.37        11.75 o                         
  -1   3  13        377.56        391.85         7.64 o                         
   1   3  13          0.35          1.27         1.32 o                         
   3   3  13        826.67        791.89        22.83 o                         
   5   3  13        106.54        104.34         7.65 o                         
   7   3  13        210.36        190.57        10.20 o                         
   9   3  13        137.90        194.82        13.06 o                         
  11   3  13         27.56         21.88         3.91 o                         
 -14   4  13         10.97          3.08         1.64 o                         
 -12   4  13         65.97         69.92         4.50 o                         
 -10   4  13         23.15         30.12         2.53 o                         
  -8   4  13          7.56          4.70         1.39 o                         
  -6   4  13          4.26          4.70         1.28 o                         
  -4   4  13        168.01        162.30         4.63 o                         
  -2   4  13          0.06          0.72         1.52 o                         
   0   4  13         14.52          8.46         1.89 o                         
   2   4  13        522.15        471.74        13.63 o                         
   4   4  13         96.59         91.82         4.73 o                         
   6   4  13        146.02        134.37        10.86 o                         
   8   4  13         10.32         11.91         2.55 o                         
  10   4  13          7.94          6.19         2.19 o                         
 -13   5  13         28.49         31.63         2.41 o                         
 -11   5  13          2.27          3.09         1.10 o                         
  -9   5  13          6.02          4.23         2.93 o                         
  -7   5  13         31.55         35.90         6.06 o                         
  -5   5  13          2.85          6.71         3.69 o                         
  -3   5  13          0.00         -0.15         1.48 o                         
  -1   5  13        302.74        295.45        15.15 o                         
   1   5  13        445.14        374.59        13.36 o                         
   3   5  13        173.35        182.22         9.34 o                         
   5   5  13          3.92          3.55         1.97 o                         
   7   5  13         11.86         10.80         2.42 o                         
   9   5  13         16.62         15.32         5.23 o                         
 -12   6  13         62.99         54.38         3.36 o                         
 -10   6  13         10.59         27.08         5.61 o                         
  -8   6  13         25.43         24.44         7.86 o                         
  -6   6  13          0.40          1.00         1.80 o                         
  -4   6  13        156.59        161.41         7.04 o                         
  -2   6  13          3.28          3.04         2.75 o                         
   0   6  13         25.42         27.47         2.37 o                         
   2   6  13        614.81        641.25        15.80 o                         
   4   6  13         60.83         53.06         4.47 o                         
   6   6  13         17.48         10.61         1.86 o                         
   8   6  13         16.89         12.16         2.22 o                         
  -9   7  13        152.07        183.19         5.20 o                         
  -7   7  13          9.10         19.17         1.73 o                         
  -5   7  13          6.60          5.39         1.42 o                         
  -3   7  13         14.80         15.07         2.17 o                         
  -1   7  13        402.99        353.93        12.30 o                         
   1   7  13         48.12         41.06         2.47 o                         
   3   7  13        125.73        101.14        11.17 o                         
   5   7  13         21.66         16.83         2.01 o                         
  -6   8  13          2.21          2.90         1.59 o                         
  -4   8  13          0.37         -0.05         1.08 o                         
  -2   8  13        105.71        103.81         3.29 o                         
   0   8  13         47.74         42.22         3.58 o                         
   2   8  13          4.43          3.78         2.29 o                         
   4   8  13         77.93         53.58         3.72 o                         
 -14   0  14        286.66        393.28        51.76 o                         
 -12   0  14        182.62        228.55        13.59 o                         
 -10   0  14        100.29        139.25         6.67 o                         
  -8   0  14         92.93        104.84        10.10 o                         
  -6   0  14         18.24         16.25         3.21 o                         
  -4   0  14        269.66        284.36        17.73 o                         
  -2   0  14        183.02        192.98        14.44 o                         
   0   0  14        165.68        151.72        13.19 o                         
   2   0  14         46.70         45.74         8.05 o                         
   4   0  14        124.67        110.17        11.86 o                         
   6   0  14        185.53        201.95        15.37 o                         
   8   0  14        123.09        109.36        13.89 o                         
  10   0  14         60.93         73.49         6.71 o                         
 -13   1  14         92.93        123.52         6.52 o                         
 -11   1  14          6.08          8.04         1.60 o                         
  -9   1  14         24.08         30.49         1.98 o                         
  -7   1  14          3.10          0.71         1.57 o                         
  -5   1  14        114.78        109.43         5.02 o                         
  -3   1  14        107.55        105.90         7.95 o                         
  -1   1  14        348.32        321.20        13.33 o                         
   1   1  14         99.69         91.43         7.51 o                         
   3   1  14          8.52          6.92         3.22 o                         
   5   1  14        110.96        128.17         8.73 o                         
   7   1  14        161.91        161.53         9.51 o                         
   9   1  14         23.80         25.59         3.35 o                         
  11   1  14         37.69         41.24         4.76 o                         
 -14   2  14        153.71        220.06         8.02 o                         
 -12   2  14          0.31          0.43         1.01 o                         
 -10   2  14        119.72        127.19         3.52 o                         
  -8   2  14        218.25        250.59         6.48 o                         
  -6   2  14        347.18        402.84         8.72 o                         
  -4   2  14         65.71         60.49         5.90 o                         
  -2   2  14       1039.58       1010.31        24.13 o                         
   0   2  14         50.74         53.91         6.00 o                         
   2   2  14          2.71          0.45         2.73 o                         
   4   2  14         11.88         11.96         3.68 o                         
   6   2  14          7.40         12.04         3.38 o                         
   8   2  14        180.57        215.41        13.70 o                         
  10   2  14         10.42         14.75         4.03 o                         
 -13   3  14         33.85         42.36         4.57 o                         
 -11   3  14          2.43          2.78         1.35 o                         
  -9   3  14        150.35        213.18         4.25 o                         
  -7   3  14        623.47        689.66        11.03 o                         
  -5   3  14        258.63        261.37         6.04 o                         
  -3   3  14       1338.30       1461.98        30.46 o                         
  -1   3  14          3.41          5.02         2.58 o                         
   1   3  14          0.88         -1.10         3.14 o                         
   3   3  14        434.92        479.04        29.46 o                         
   5   3  14          5.96          4.74         3.00 o                         
   7   3  14          1.44         -3.24         3.24 o                         
   9   3  14          2.29          0.60         2.98 o                         
  11   3  14        201.59        208.12         9.74 o                         
 -12   4  14         46.80         67.30         3.81 o                         
 -10   4  14        147.15        156.62         4.76 o                         
  -8   4  14         57.75         69.05         3.82 o                         
  -6   4  14         62.68         98.14         4.39 o                         
  -4   4  14         43.88         54.96         2.69 o                         
  -2   4  14         35.60         31.45         2.36 o                         
   0   4  14        514.80        503.75        12.33 o                         
   2   4  14        155.40        153.53         4.88 o                         
   4   4  14         47.00         46.42         3.74 o                         
   6   4  14         76.75         78.99         7.17 o                         
   8   4  14         29.67         30.35         2.93 o                         
 -11   5  14         73.93        108.26         5.76 o                         
  -9   5  14          0.48          2.81         1.12 o                         
  -7   5  14         53.72         63.62         7.01 o                         
  -5   5  14         21.09         19.96         3.27 o                         
  -3   5  14          6.97          3.68         2.72 o                         
  -1   5  14        154.11        132.10         4.43 o                         
   1   5  14        182.81        169.52         7.34 o                         
   3   5  14         60.10         70.04         5.91 o                         
   5   5  14         83.23         64.08         6.16 o                         
   7   5  14          0.01          0.69         1.57 o                         
 -10   6  14        238.83        368.18         7.36 o                         
  -8   6  14         24.56         20.55         2.29 o                         
  -6   6  14         36.18         25.94         2.12 o                         
  -4   6  14         26.33         23.24         2.43 o                         
  -2   6  14        118.19         91.60         4.30 o                         
   0   6  14         92.96         75.14         3.81 o                         
   2   6  14        620.01        576.71        26.03 o                         
   4   6  14         54.43         43.30         4.16 o                         
   6   6  14        220.93        182.86         7.35 o                         
  -9   7  14          2.53          5.19         1.12 o                         
  -7   7  14        143.43        163.04         5.86 o                         
  -5   7  14        312.37        313.76        10.50 o                         
  -3   7  14         60.87         47.56         2.81 o                         
  -1   7  14          6.84          3.45         1.98 o                         
   1   7  14         42.79         31.67         3.29 o                         
   3   7  14          0.16         -0.76         2.03 o                         
  -4   8  14         33.87         21.93         2.27 o                         
  -2   8  14          9.08         10.17         1.87 o                         
 -13   1  15        193.67        282.99        19.09 o                         
 -11   1  15         30.69         32.38         2.15 o                         
  -9   1  15        165.28        168.46         4.91 o                         
  -7   1  15          1.71          4.07         1.84 o                         
  -5   1  15        384.82        414.91        10.65 o                         
  -3   1  15         36.45         43.49         5.20 o                         
  -1   1  15         11.05          5.82         3.29 o                         
   1   1  15        209.34        205.17        11.21 o                         
   3   1  15        261.21        300.13        12.59 o                         
   5   1  15        161.71        176.59         9.69 o                         
   7   1  15          0.78          0.36         1.55 o                         
   9   1  15         36.16         40.16         5.21 o                         
 -12   2  15         30.18         39.62         3.36 o                         
 -10   2  15          0.31          1.09         0.79 o                         
  -8   2  15          5.83          3.17         1.46 o                         
  -6   2  15        809.39        908.40        17.09 o                         
  -4   2  15        221.78        203.55         5.96 o                         
  -2   2  15          0.01         -2.00         3.43 o                         
   0   2  15       1127.42       1235.18        27.84 o                         
   2   2  15         94.02         74.18         7.81 o                         
   4   2  15        267.27        285.92        11.98 o                         
   6   2  15          5.99          1.96         3.00 o                         
   8   2  15         58.18         61.04         6.71 o                         
  10   2  15         33.78         26.39         3.75 o                         
 -13   3  15        128.47        132.80         4.60 o                         
 -11   3  15          1.94          0.68         0.99 o                         
  -9   3  15        416.12        468.93         7.60 o                         
  -7   3  15        102.43        122.63         3.98 o                         
  -5   3  15         67.49         75.66         3.38 o                         
  -3   3  15         34.72         40.69         2.78 o                         
  -1   3  15        294.72        240.88        27.02 o                         
   1   3  15        272.41        245.46        16.03 o                         
   3   3  15         30.97         28.23         4.99 o                         
   5   3  15        146.98        121.71         7.39 o                         
   7   3  15         27.57         20.91         3.08 o                         
   9   3  15          0.01          0.76         1.23 o                         
 -12   4  15         31.63         38.27         2.39 o                         
 -10   4  15          0.01          1.56         1.34 o                         
  -8   4  15         23.21         22.81         2.00 o                         
  -6   4  15        296.83        299.97        15.05 o                         
  -4   4  15         32.17         23.76         2.67 o                         
  -2   4  15        208.24        214.14         7.80 o                         
   0   4  15         81.08         60.96         2.66 o                         
   2   4  15        116.93        106.36         5.91 o                         
   4   4  15         51.51         45.29         5.51 o                         
   6   4  15          2.56          1.19         3.04 o                         
   8   4  15         10.34         10.91         1.73 o                         
 -11   5  15          6.80          6.98         1.19 o                         
  -9   5  15         86.65         98.91         4.68 o                         
  -7   5  15         66.08         51.72         4.16 o                         
  -5   5  15         35.61         29.21         3.58 o                         
  -3   5  15          7.25          7.72         1.83 o                         
  -1   5  15        104.19         93.46         7.59 o                         
   1   5  15         88.79         65.95         3.94 o                         
   3   5  15        150.19        115.48        15.37 o                         
   5   5  15        287.70        308.79        13.70 o                         
   7   5  15         20.87         12.63         2.05 o                         
  -8   6  15         47.26         57.25         3.33 o                         
  -6   6  15         10.10          9.80         1.49 o                         
  -4   6  15          2.96          1.98         1.52 o                         
  -2   6  15          4.01          4.74         1.39 o                         
   0   6  15         45.12         39.19         2.71 o                         
   2   6  15         16.07         13.37         1.71 o                         
  -5   7  15        119.85        127.06        26.98 o                         
  -3   7  15          2.61         -0.05         0.79 o                         
  -1   7  15          0.23         -0.93         0.98 o                         
   1   7  15          5.81          4.22         1.86 o                         
 -12   0  16         25.90         32.57         4.03 o                         
 -10   0  16        180.61        267.21        17.70 o                         
  -8   0  16        156.76        213.62        11.17 o                         
  -6   0  16          5.20          3.01         2.27 o                         
  -4   0  16        932.40       1106.45        22.20 o                         
  -2   0  16          0.42         -0.43         3.88 o                         
   0   0  16          5.29          7.85         4.68 o                         
   2   0  16        930.32       1051.42        34.71 o                         
   4   0  16         10.14          9.82         4.39 o                         
   6   0  16         30.02         22.75         5.05 o                         
   8   0  16         31.82         30.50         3.79 o                         
 -11   1  16        215.05        345.00         9.87 o                         
  -9   1  16        133.43        149.32         4.16 o                         
  -7   1  16         25.21         32.72         1.97 o                         
  -5   1  16          9.66         11.07         2.07 o                         
  -3   1  16          5.59          6.62         2.98 o                         
  -1   1  16        101.00        108.60         7.33 o                         
   1   1  16         39.86         46.43         5.13 o                         
   3   1  16          0.00          0.47         2.52 o                         
   5   1  16        339.64        367.53        12.74 o                         
   7   1  16         37.04         38.66         3.31 o                         
 -10   2  16          8.87         12.70         2.19 o                         
  -8   2  16          6.75          3.34         0.87 o                         
  -6   2  16         10.62          4.86         1.32 o                         
  -4   2  16        102.21        120.79         4.22 o                         
  -2   2  16        394.20        432.07        22.09 o                         
   0   2  16          2.06         -0.59         3.05 o                         
   2   2  16        566.83        610.99        17.15 o                         
   4   2  16          2.38          5.16         2.54 o                         
   6   2  16         41.28         35.61         3.27 o                         
   8   2  16         31.30         24.68         5.95 o                         
  -9   3  16          8.10          6.41         2.25 o                         
  -7   3  16        129.53        147.04         4.72 o                         
  -5   3  16          4.08          4.67         1.23 o                         
  -3   3  16         28.19         34.54         2.22 o                         
  -1   3  16         53.04         47.90         4.64 o                         
   1   3  16        919.27        796.24        77.06 o                         
   3   3  16         11.20          8.50         1.74 o                         
   5   3  16          4.65          1.59         1.59 o                         
 -10   4  16        141.13        124.06         4.31 o                         
  -8   4  16          0.57          0.54         1.06 o                         
  -6   4  16         23.51         19.96         2.80 o                         
  -4   4  16        343.17        308.84        51.17 o                         
  -2   4  16          1.94          2.29         1.10 o                         
   0   4  16         84.06         74.05         8.04 o                         
   2   4  16        134.86        105.23        12.00 o                         
   4   4  16         55.70         59.20        17.92 o                         
   6   4  16         75.36         84.99         6.44 o                         
  -9   5  16          0.91          3.38         1.00 o                         
  -7   5  16         81.67         37.73         2.13 o                         
  -5   5  16          4.07          5.91         1.93 o                         
  -3   5  16          2.38          1.28         1.15 o                         
  -1   5  16          0.78          1.10         1.07 o                         
   1   5  16         70.58         43.12         3.48 o                         
   3   5  16        136.63         91.04         7.30 o                         
  -4   6  16          0.02          0.08         1.19 o                         
  -2   6  16         66.35         51.10         3.49 o                         
   0   6  16          0.03         -0.17         1.31 o                         
  -9   1  17        105.34        142.24         3.46 o                         
  -7   1  17         41.19         55.92         2.47 o                         
  -5   1  17         47.23         50.09         2.57 o                         
  -3   1  17         19.66         19.55         2.34 o                         
  -1   1  17        242.10        265.84        10.31 o                         
   1   1  17         21.87         16.21         3.29 o                         
   3   1  17         31.33         35.00         4.00 o                         
   5   1  17          0.73          0.25         1.26 o                         
  -8   2  17          1.15          0.82         0.82 o                         
  -6   2  17         36.88         26.08         1.74 o                         
  -4   2  17          6.44          6.67         1.27 o                         
  -2   2  17         10.96          8.55         1.38 o                         
   0   2  17         35.84         32.13         5.73 o                         
   2   2  17         12.96         19.44         3.05 o                         
   4   2  17        305.50        251.14         8.80 o                         
   6   2  17         52.76         64.20         5.47 o                         
  -7   3  17         19.98         14.42         1.19 o                         
  -5   3  17         33.74         31.15         2.41 o                         
  -3   3  17        119.86        114.34         4.56 o                         
  -1   3  17         61.69         61.04         3.52 o                         
   1   3  17         54.56         35.65         4.55 o                         
   3   3  17        290.41        238.77        11.22 o                         
  -6   4  17        311.70        193.66        13.72 o                         
  -4   4  17         76.64         47.09         5.23 o                         
  -2   4  17         75.41         44.58         3.42 o                         
   0   4  17          8.97          6.94         1.70 o                         
  -5   5  17         22.44         13.21         1.52 o                         
  -3   5  17         40.02         29.27         2.49 o                         
  -1   5  17         25.24         16.06         1.91 o                         
  -8   0  18         69.91         87.86         3.99 o                         
  -6   0  18         20.22         36.04         3.23 o                         
  -4   0  18        372.85        444.24        10.12 o                         
  -2   0  18         64.27         81.39         4.17 o                         
   0   0  18        109.30        104.42         4.62 o                         
   2   0  18         82.98         76.47         6.85 o                         
  -7   1  18        177.12        204.72         3.90 o                         
  -5   1  18         95.31        103.57         3.83 o                         
  -3   1  18         71.51         71.42         2.78 o                         
  -1   1  18        116.15        125.58         3.52 o                         
   1   1  18         42.63         39.36         2.02 o                         
   3   1  18        140.20        117.68         5.49 o                         
  -6   2  18         10.85         12.68         1.22 o                         
  -4   2  18         39.94         34.08         1.67 o                         
  -2   2  18         80.82         74.32         2.45 o                         
   0   2  18          0.10         -1.15         1.15 o                         
   2   2  18        110.37         90.25         3.00 o                         
  -3   3  18          0.72         -0.87         1.10 o                         
  -1   3  18         41.09         27.72         2.09 o                         
  -3   1  19          4.27          0.12         0.78 o                         
  -1   1  19        117.42         88.46         2.60 o                         
                                                                                
